# Supplementary material for: Comparative proteomic analysis identified proteins and the phenylpropanoid biosynthesis pathway involved in the response to ABA treatment in cotton fiber development
Source: Sci Rep. 2023 Jan 27;13:1488. doi: 10.1038/s41598-023-28084-3 (PMC9883468; doi:10.1038/s41598-023-28084-3)
Supplement: Supplementary file 1 — Supplementary Tables. [file 41598_2023_28084_MOESM1_ESM.xlsx]

## Sheet: Table_S1
Suppl. Table S1 Primers used for expression level analysis of proteins in this study.
ID	Gene	Sequence
Gh_D10G0473	Gh4CL1-s	ACGCTAGGCTTATCATCACGC
	Gh4CL1-a	TTCAGGCAGATCGTTCTCGTC
Gh_A05G1005	GhHCT-s	CCAATCCTTTTCCCCCCAGT
	GhHCT-a	TGGCGTTCCAGAGGCTCC
Gh_A13G0363	GhCCOAOMT1-s	CAACACCCTATGGAACGGCTC
	GhCCOAOMT1-a	ACCAACAGGGAGCATGCAGA
Gh_A05G3965	GhCESA7-s	CCCCTTCACATCTTTACCACTTCT
	GhCESA7-a	CAATGCTTACTCCACTCCACCTTA
Gh_D10G0333	GhCESA8-s	AGGGTACGAAGCTTGGGGAC
	GhCESA8-a	CTGTTTTGGCGTCCCATAAGA
Gh_A11G1648	GhCYP84A1-s	CGGACTTCAAAGGCAGCAAC
	GhCYP84A1-a	CCATCAGGCAATTCCCACGT
	GhABCB19-s	AGCCAAACATCGGGTCTCCT
Gh_D09G0181	GhABCB19-a	CCGCCACAGAATTCGCAGT
	GhPAL2-s	TTGACTGGCAGGCCAAACTCT
Gh_D10G2528	GhPAL2-a	CATTAACCATAGCCAAACCCTCTT
	GhOMT1-s	CCCACCCAAGTCTCGGATGA
Gh_D08G1135	GhOMT1-a	GGAGAGGAAAGCACCTGGGC
	Ghubi7-s	CTTGACCTTCTTCTTCTTGTGCTTG
	Ghubi7-a	GAAGGCATTCCACCTGACCAAC

## Sheet: Table_S2
Suppl. Table S2 DAPs identified under ABA treatment.
ID	At homolog	Anotation	Genename	Uniprot	FoldChange	Log2FoldChange	Identity	Evalue	Biological Process	Cell Component	Molecular Function	KEGG Pathways	UNIPROT_URL	Transcription Factor
Gh_A08G0457	AT2G04780	FASCICLIN-like arabinoogalactan 7	FLA7	Q9SJ81	5.51609	2.46365	64.74	7e-71	GO:0048638,regulation of developmental growth|GO:0044238,primary metabolic process|GO:0016131,brassinosteroid metabolic process|GO:0008152,metabolic process|GO:0048589,developmental growth|GO:0016132,brassinosteroid biosynthetic process|GO:0006732,coenzyme metabolic process|GO:0032501,multicellular organismal process|GO:0035266,meristem growth|GO:0044281,small molecule metabolic process|GO:004428…	GO:0044459,plasma membrane part|GO:0016020,membrane|GO:0044464,cell part|GO:0005623,cell|GO:0046658,anchored component of plasma membrane|GO:0071944,cell periphery|GO:0005886,plasma membrane|GO:0044425,membrane part|GO:0031226,intrinsic component of plasma membrane|GO:0031224,intrinsic component of membrane|GO:0031225,anchored component of membrane			http://www.uniprot.org/uniprot/Q9SJ81	FALSE
Gh_D04G0881	AT3G11840	plant U-box 24	PUB23	Q84TG3	5.13903	2.3615	38.76	6e-78	GO:0008104,protein localization|GO:0019222,regulation of metabolic process|GO:0048585,negative regulation of response to stimulus|GO:0048583,regulation of response to stimulus|GO:0061025,membrane fusion|GO:0031348,negative regulation of defense response|GO:0007165,signal transduction|GO:0031347,regulation of defense response|GO:0009755,hormone-mediated signaling pathway|GO:0051716,cellular respon…	GO:0005737,cytoplasm|GO:0005829,cytosol|GO:0044464,cell part|GO:0005623,cell|GO:0005622,intracellular|GO:0044444,cytoplasmic part|GO:0044424,intracellular part	GO:0019787,ubiquitin-like protein transferase activity|GO:0004842,ubiquitin-protein transferase activity|GO:0003824,catalytic activity|GO:0016740,transferase activity|GO:0016874,ligase activity		http://www.uniprot.org/uniprot/Q84TG3	FALSE
Gh_A07G0098	AT2G19590	ACC oxidase 1	ACO1	Q9ZUN4	3.31103	1.72728	71.19	2e-155	GO:0042221,response to chemical|GO:0009991,response to extracellular stimulus|GO:1901699,cellular response to nitrogen compound|GO:0071248,cellular response to metal ion|GO:0009692,ethylene metabolic process|GO:0006950,response to stress|GO:0050896,response to stimulus|GO:1990267,response to transition metal nanoparticle|GO:0071241,cellular response to inorganic substance|GO:0071229,cellular resp…		GO:0043168,anion binding|GO:0031418,L-ascorbic acid binding|GO:0009815,1-aminocyclopropane-1-carboxylate oxidase activity|GO:0051213,dioxygenase activity|GO:0016638,oxidoreductase activity, acting on the CH-NH2 group of donors|GO:0043169,cation binding|GO:0016706,oxidoreductase activity, acting on paired donors, with incorporation or reduction of molecular oxygen, 2-oxoglutarate as one donor, and…	ath00270,Cysteine and methionine metabolism|ath01110,Biosynthesis of secondary metabolites|ath01100,Metabolic pathways	http://www.uniprot.org/uniprot/Q9ZUN4	FALSE
Gh_A03G0465	AT5G41040	HXXXD-type acyl-transferase family protein	HHT1	Q94CD1	3.28864	1.71749	65.71	0	GO:0010035,response to inorganic substance|GO:0015706,nitrate transport|GO:0071704,organic substance metabolic process|GO:0010393,galacturonan metabolic process|GO:0044036,cell wall macromolecule metabolic process|GO:0006820,anion transport|GO:0071705,nitrogen compound transport|GO:0045229,external encapsulating structure organization|GO:0034645,cellular macromolecule biosynthetic process|GO:0070…		GO:0050734,hydroxycinnamoyltransferase activity|GO:0003824,catalytic activity|GO:0016740,transferase activity|GO:0016746,transferase activity, transferring acyl groups|GO:0016747,transferase activity, transferring acyl groups other than amino-acyl groups	ath00073,Cutin, suberine and wax biosynthesis	http://www.uniprot.org/uniprot/Q94CD1	FALSE
Gh_D13G0974	AT5G01360	Plant protein of unknown function (DUF828)	TBL3	Q8LED3	2.74584	1.45725	65.88	0	GO:0008152,metabolic process|GO:0071704,organic substance metabolic process|GO:0030243,cellulose metabolic process|GO:0010383,cell wall polysaccharide metabolic process|GO:0044042,glucan metabolic process|GO:0030244,cellulose biosynthetic process|GO:0044036,cell wall macromolecule metabolic process|GO:0009250,glucan biosynthetic process|GO:0034645,cellular macromolecule biosynthetic process|GO:00…	GO:0043229,intracellular organelle|GO:0071944,cell periphery|GO:0005622,intracellular|GO:0043227,membrane-bounded organelle|GO:0043226,organelle|GO:0031224,intrinsic component of membrane|GO:0005737,cytoplasm|GO:0031090,organelle membrane|GO:0016021,integral component of membrane|GO:0016020,membrane|GO:0044431,Golgi apparatus part|GO:0005794,Golgi apparatus|GO:0098588,bounding membrane of organel…			http://www.uniprot.org/uniprot/Q8LED3	FALSE
Gh_A05G1005	AT5G48930	hydroxycinnamoyl-CoA shikimate/quinate hydroxycinnamoyl transferase	HST	Q9FI78	2.70388	1.43503	84.3	0	GO:0008104,protein localization|GO:0080090,regulation of primary metabolic process|GO:0019222,regulation of metabolic process|GO:0048583,regulation of response to stimulus|GO:0061024,membrane organization|GO:0009698,phenylpropanoid metabolic process|GO:0009699,phenylpropanoid biosynthetic process|GO:1901360,organic cyclic compound metabolic process|GO:0044710,single-organism metabolic process|GO:…	GO:0005737,cytoplasm|GO:0005829,cytosol|GO:0016020,membrane|GO:0044464,cell part|GO:0005623,cell|GO:0005622,intracellular|GO:0044444,cytoplasmic part|GO:0044424,intracellular part	GO:0008374,O-acyltransferase activity|GO:0003824,catalytic activity|GO:0050734,hydroxycinnamoyltransferase activity|GO:0050737,O-hydroxycinnamoyltransferase activity|GO:0047172,shikimate O-hydroxycinnamoyltransferase activity|GO:0016740,transferase activity|GO:0016746,transferase activity, transferring acyl groups|GO:0016747,transferase activity, transferring acyl groups other than amino-acyl gro…	ath01110,Biosynthesis of secondary metabolites|ath00940,Phenylpropanoid biosynthesis|ath00941,Flavonoid biosynthesis|ath01100,Metabolic pathways|ath00945,Stilbenoid, diarylheptanoid and gingerol biosynthesis	http://www.uniprot.org/uniprot/Q9FI78	FALSE
Gh_D10G0333	AT4G18780	cellulose synthase family protein	CESA8	Q8LPK5	2.68451	1.42466	83.25	0	GO:0042221,response to chemical|GO:0009607,response to biotic stimulus|GO:0009414,response to water deprivation|GO:0030243,cellulose metabolic process|GO:0044042,glucan metabolic process|GO:0030244,cellulose biosynthetic process|GO:0044036,cell wall macromolecule metabolic process|GO:0009250,glucan biosynthetic process|GO:0042742,defense response to bacterium|GO:0034645,cellular macromolecule bio…	GO:0005618,cell wall|GO:0016021,integral component of membrane|GO:0016020,membrane|GO:0044464,cell part|GO:0005623,cell|GO:0030312,external encapsulating structure|GO:0071944,cell periphery|GO:0005886,plasma membrane|GO:0044425,membrane part|GO:0031224,intrinsic component of membrane	GO:0043169,cation binding|GO:0005515,protein binding|GO:0035251,UDP-glucosyltransferase activity|GO:0043167,ion binding|GO:0046527,glucosyltransferase activity|GO:0003824,catalytic activity|GO:0016740,transferase activity|GO:0016760,cellulose synthase (UDP-forming) activity|GO:0005488,binding|GO:0016757,transferase activity, transferring glycosyl groups|GO:0016759,cellulose synthase activity|GO:0…		http://www.uniprot.org/uniprot/Q8LPK5	FALSE
Gh_A02G0400	0	0	At3g23450	Q9LW52	2.63085	1.39553							http://www.uniprot.org/uniprot/Q9LW52	FALSE
Gh_A05G0934	AT3G51780	BCL-2-associated athanogene 4	BAG4	Q8RX71	2.619	1.38901	46.54	3e-52	GO:0061458,reproductive system development|GO:0009266,response to temperature stimulus|GO:0009791,post-embryonic development|GO:0009651,response to salt stress|GO:0007275,multicellular organismal development|GO:0044699,single-organism process|GO:0032502,developmental process|GO:0032501,multicellular organismal process|GO:0048608,reproductive structure development|GO:0044767,single-organism develo…	GO:0005737,cytoplasm|GO:0005829,cytosol|GO:0044464,cell part|GO:0005623,cell|GO:0005622,intracellular|GO:0044444,cytoplasmic part|GO:0044424,intracellular part	GO:0051087,chaperone binding|GO:0005488,binding|GO:0005515,protein binding		http://www.uniprot.org/uniprot/Q8RX71	FALSE
Gh_A07G1877	AT3G28917	mini zinc finger 2	MIF2	Q9LJW5	2.53243	1.34052	76.56	2e-21	GO:0080090,regulation of primary metabolic process|GO:0019222,regulation of metabolic process|GO:0031326,regulation of cellular biosynthetic process|GO:0031323,regulation of cellular metabolic process|GO:0090304,nucleic acid metabolic process|GO:0044249,cellular biosynthetic process|GO:0034641,cellular nitrogen compound metabolic process|GO:0006807,nitrogen compound metabolic process|GO:0034645,c…	GO:0005737,cytoplasm|GO:0043231,intracellular membrane-bounded organelle|GO:0005634,nucleus|GO:0044464,cell part|GO:0005623,cell|GO:0005622,intracellular|GO:0043229,intracellular organelle|GO:0044424,intracellular part|GO:0043227,membrane-bounded organelle|GO:0043226,organelle	GO:0043169,cation binding|GO:0005515,protein binding|GO:0097159,organic cyclic compound binding|GO:0043167,ion binding|GO:0005488,binding|GO:0003676,nucleic acid binding|GO:0003677,DNA binding|GO:0046983,protein dimerization activity|GO:0046872,metal ion binding|GO:1901363,heterocyclic compound binding|GO:0042802,identical protein binding|GO:0042803,protein homodimerization activity		http://www.uniprot.org/uniprot/Q9LJW5	FALSE
Gh_A03G0344	AT3G46440	UDP-XYL synthase 5	UXS5	Q9SN95	2.52333	1.33533	93.65	0	GO:0019321,pentose metabolic process|GO:0033320,UDP-D-xylose biosynthetic process|GO:0044723,single-organism carbohydrate metabolic process|GO:0034641,cellular nitrogen compound metabolic process|GO:0009165,nucleotide biosynthetic process|GO:0044281,small molecule metabolic process|GO:0042221,response to chemical|GO:1901362,organic cyclic compound biosynthetic process|GO:0044699,single-organism p…	GO:0005737,cytoplasm|GO:0005829,cytosol|GO:0044464,cell part|GO:0005623,cell|GO:0005622,intracellular|GO:0044444,cytoplasmic part|GO:0044424,intracellular part	GO:0050662,coenzyme binding|GO:0016829,lyase activity|GO:0016830,carbon-carbon lyase activity|GO:0016831,carboxy-lyase activity|GO:0003824,catalytic activity|GO:0048037,cofactor binding|GO:0005488,binding|GO:0048040,UDP-glucuronate decarboxylase activity	ath00500,Starch and sucrose metabolism|ath00520,Amino sugar and nucleotide sugar metabolism|ath01100,Metabolic pathways	http://www.uniprot.org/uniprot/Q9SN95	FALSE
Gh_A05G1996	AT1G77780	Glycosyl hydrolase superfamily protein	F28O9.120	Q9M2M0	2.4718	1.30556	45.86	3e-88	GO:0044238,primary metabolic process|GO:0005975,carbohydrate metabolic process|GO:0008152,metabolic process|GO:0071704,organic substance metabolic process		GO:0016787,hydrolase activity|GO:0003824,catalytic activity|GO:0016798,hydrolase activity, acting on glycosyl bonds|GO:0004553,hydrolase activity, hydrolyzing O-glycosyl compounds		http://www.uniprot.org/uniprot/Q9M2M0	FALSE
Gh_A12G2227	AT5G54160	O-methyltransferase 1	OMT1	Q9FK25	2.4429	1.28859	79.51	0	GO:1901566,organonitrogen compound biosynthetic process|GO:0006598,polyamine catabolic process|GO:0009893,positive regulation of metabolic process|GO:0019222,regulation of metabolic process|GO:0009891,positive regulation of biosynthetic process|GO:0042398,cellular modified amino acid biosynthetic process|GO:0009310,amine catabolic process|GO:0006595,polyamine metabolic process|GO:0009813,flavonoi…	GO:0005737,cytoplasm|GO:0043231,intracellular membrane-bounded organelle|GO:0005634,nucleus|GO:0016020,membrane|GO:0044464,cell part|GO:0005623,cell|GO:0005622,intracellular|GO:0055044,symplast|GO:0043229,intracellular organelle|GO:0071944,cell periphery|GO:0030054,cell junction|GO:0005911,cell-cell junction|GO:0005886,plasma membrane|GO:0044424,intracellular part|GO:0043227,membrane-bounded orga…	GO:0030755,quercetin 3-O-methyltransferase activity|GO:0030744,luteolin O-methyltransferase activity|GO:0003824,catalytic activity|GO:0033799,myricetin 3'-O-methyltransferase activity|GO:0016741,transferase activity, transferring one-carbon groups|GO:0047763,caffeate O-methyltransferase activity|GO:0016740,transferase activity|GO:0008171,O-methyltransferase activity|GO:0005488,binding|GO:0005515,…	ath00940,Phenylpropanoid biosynthesis|ath01100,Metabolic pathways|ath01110,Biosynthesis of secondary metabolites	http://www.uniprot.org/uniprot/Q9FK25	FALSE
Gh_D06G1170	AT5G06720	peroxidase 2	PER53	Q42578	2.43122	1.28168	63.04	3e-141	GO:0061458,reproductive system development|GO:0009791,post-embryonic development|GO:0042744,hydrogen peroxide catabolic process|GO:0042743,hydrogen peroxide metabolic process|GO:0007275,multicellular organismal development|GO:0044699,single-organism process|GO:0044712,single-organism catabolic process|GO:0044710,single-organism metabolic process|GO:0043207,response to external biotic stimulus|GO:…	GO:0005737,cytoplasm|GO:0005794,Golgi apparatus|GO:0043231,intracellular membrane-bounded organelle|GO:0044464,cell part|GO:0044444,cytoplasmic part|GO:0005623,cell|GO:0005622,intracellular|GO:0043229,intracellular organelle|GO:0005576,extracellular region|GO:0012505,endomembrane system|GO:0044424,intracellular part|GO:0043227,membrane-bounded organelle|GO:0043226,organelle	GO:0043169,cation binding|GO:0046872,metal ion binding|GO:0020037,heme binding|GO:0046906,tetrapyrrole binding|GO:0097159,organic cyclic compound binding|GO:0016209,antioxidant activity|GO:0043167,ion binding|GO:1901363,heterocyclic compound binding|GO:0003824,catalytic activity|GO:0005488,binding|GO:0016684,oxidoreductase activity, acting on peroxide as acceptor|GO:0004601,peroxidase activity|GO…	ath00940,Phenylpropanoid biosynthesis|ath01100,Metabolic pathways|ath01110,Biosynthesis of secondary metabolites	http://www.uniprot.org/uniprot/Q42578	FALSE
Gh_A03G0453	AT4G24910	Protein of unknown function (DUF579)	IRX15	Q9SNE5	2.42536	1.2782	43.13	3e-47	GO:0044036,cell wall macromolecule metabolic process|GO:0034645,cellular macromolecule biosynthetic process|GO:0070592,cell wall polysaccharide biosynthetic process|GO:0033692,cellular polysaccharide biosynthetic process|GO:0071840,cellular component organization or biogenesis|GO:0044038,cell wall macromolecule biosynthetic process|GO:1901576,organic substance biosynthetic process|GO:0044710,sing…	GO:0043229,intracellular organelle|GO:0005622,intracellular|GO:0043227,membrane-bounded organelle|GO:0043226,organelle|GO:0031224,intrinsic component of membrane|GO:0005737,cytoplasm|GO:0031090,organelle membrane|GO:0016021,integral component of membrane|GO:0016020,membrane|GO:0044431,Golgi apparatus part|GO:0005794,Golgi apparatus|GO:0098588,bounding membrane of organelle|GO:0012505,endomembrane…			http://www.uniprot.org/uniprot/Q9SNE5	FALSE
Gh_A03G0129	AT5G12250	beta-6 tubulin	TUBB6	P29514	2.41273	1.27067	91.55	0	GO:0022622,root system development|GO:0044238,primary metabolic process|GO:0048589,developmental growth|GO:0048588,developmental cell growth|GO:0048468,cell development|GO:0048469,cell maturation|GO:0009167,purine ribonucleoside monophosphate metabolic process|GO:0007165,signal transduction|GO:0009161,ribonucleoside monophosphate metabolic process|GO:1901576,organic substance biosynthetic process…	GO:0005856,cytoskeleton|GO:0043234,protein complex|GO:0015630,microtubule cytoskeleton|GO:0043228,non-membrane-bounded organelle|GO:0043232,intracellular non-membrane-bounded organelle|GO:0044464,cell part|GO:0016020,membrane|GO:0071944,cell periphery|GO:0005623,cell|GO:0005737,cytoplasm|GO:0044446,intracellular organelle part|GO:0043229,intracellular organelle|GO:0044430,cytoskeletal part|GO:000…	GO:0005200,structural constituent of cytoskeleton|GO:0035639,purine ribonucleoside triphosphate binding|GO:0005488,binding|GO:0005198,structural molecule activity|GO:1901363,heterocyclic compound binding|GO:1901265,nucleoside phosphate binding|GO:0001882,nucleoside binding|GO:0043168,anion binding|GO:0016462,pyrophosphatase activity|GO:0000166,nucleotide binding|GO:0032561,guanyl ribonucleotide b…	ath04145,Phagosome	http://www.uniprot.org/uniprot/P29514	FALSE
Gh_D10G0473	AT1G51680	4-coumarate:CoA ligase 1	4CL1	Q42524	2.28672	1.19328	77.05	0	GO:0008104,protein localization|GO:0080090,regulation of primary metabolic process|GO:0019222,regulation of metabolic process|GO:0048583,regulation of response to stimulus|GO:0061024,membrane organization|GO:0009698,phenylpropanoid metabolic process|GO:0009699,phenylpropanoid biosynthetic process|GO:1901360,organic cyclic compound metabolic process|GO:0044710,single-organism metabolic process|GO:…	GO:0005737,cytoplasm|GO:0044464,cell part|GO:0005623,cell|GO:0005622,intracellular|GO:0044424,intracellular part	GO:0035639,purine ribonucleoside triphosphate binding|GO:0005488,binding|GO:0000166,nucleotide binding|GO:1901363,heterocyclic compound binding|GO:1901265,nucleoside phosphate binding|GO:0001882,nucleoside binding|GO:0043168,anion binding|GO:0043167,ion binding|GO:0001883,purine nucleoside binding|GO:0032549,ribonucleoside binding|GO:0017076,purine nucleotide binding|GO:0005524,ATP binding|GO:001…	ath00940,Phenylpropanoid biosynthesis|ath00130,Ubiquinone and other terpenoid-quinone biosynthesis|ath01100,Metabolic pathways|ath00360,Phenylalanine metabolism|ath01110,Biosynthesis of secondary metabolites	http://www.uniprot.org/uniprot/Q42524	FALSE
Gh_D06G0479	AT3G12500	basic chitinase	CHI-B	P19171	2.27389	1.18516	66.53	4e-117	GO:0009607,response to biotic stimulus|GO:0008152,metabolic process|GO:0016052,carbohydrate catabolic process|GO:0046348,amino sugar catabolic process|GO:0044248,cellular catabolic process|GO:0044036,cell wall macromolecule metabolic process|GO:0006807,nitrogen compound metabolic process|GO:0008219,cell death|GO:0043170,macromolecule metabolic process|GO:0006022,aminoglycan metabolic process|GO:0…	GO:0005737,cytoplasm|GO:0043231,intracellular membrane-bounded organelle|GO:0005773,vacuole|GO:0044464,cell part|GO:0043229,intracellular organelle|GO:0005623,cell|GO:0005622,intracellular|GO:0044444,cytoplasmic part|GO:0044424,intracellular part|GO:0043227,membrane-bounded organelle|GO:0043226,organelle	GO:0016787,hydrolase activity|GO:0097367,carbohydrate derivative binding|GO:0016798,hydrolase activity, acting on glycosyl bonds|GO:0003824,catalytic activity|GO:0008061,chitin binding|GO:0004553,hydrolase activity, hydrolyzing O-glycosyl compounds|GO:0004568,chitinase activity|GO:0005488,binding	ath00520,Amino sugar and nucleotide sugar metabolism|ath01100,Metabolic pathways	http://www.uniprot.org/uniprot/P19171	FALSE
Gh_D04G1708	AT2G16060	hemoglobin 1	AHB1	O24520	2.27368	1.18503	82.35	8e-89	GO:0009628,response to abiotic stimulus|GO:0019222,regulation of metabolic process|GO:0009627,systemic acquired resistance|GO:0031323,regulation of cellular metabolic process|GO:0071229,cellular response to acid chemical|GO:0023052,signaling|GO:0007165,signal transduction|GO:0070887,cellular response to chemical stimulus|GO:0042221,response to chemical|GO:0001666,response to hypoxia|GO:0050789,re…	GO:0005737,cytoplasm|GO:0005618,cell wall|GO:0005829,cytosol|GO:0016020,membrane|GO:0044464,cell part|GO:0005623,cell|GO:0030312,external encapsulating structure|GO:0055044,symplast|GO:0044444,cytoplasmic part|GO:0071944,cell periphery|GO:0009506,plasmodesma|GO:0005911,cell-cell junction|GO:0005886,plasma membrane|GO:0044424,intracellular part|GO:0005622,intracellular|GO:0030054,cell junction	GO:0043169,cation binding|GO:0005344,oxygen transporter activity|GO:0022892,substrate-specific transporter activity|GO:0046914,transition metal ion binding|GO:0020037,heme binding|GO:0046906,tetrapyrrole binding|GO:0005215,transporter activity|GO:0043167,ion binding|GO:0019825,oxygen binding|GO:0005488,binding|GO:0097159,organic cyclic compound binding|GO:0005506,iron ion binding|GO:0046872,metal…		http://www.uniprot.org/uniprot/O24520	FALSE
Gh_A03G0871	AT1G14290	sphingoid base hydroxylase 2	SBH2	Q9AST3	2.1682	1.1165	61.11	5e-97	GO:0006633,fatty acid biosynthetic process|GO:0030148,sphingolipid biosynthetic process|GO:0006631,fatty acid metabolic process|GO:1901566,organonitrogen compound biosynthetic process|GO:0009314,response to radiation|GO:0019752,carboxylic acid metabolic process|GO:0009791,post-embryonic development|GO:0044249,cellular biosynthetic process|GO:0032501,multicellular organismal process|GO:0009416,res…	GO:0005783,endoplasmic reticulum|GO:0005789,endoplasmic reticulum membrane|GO:0042175,nuclear outer membrane-endoplasmic reticulum membrane network|GO:0043229,intracellular organelle|GO:0043227,membrane-bounded organelle|GO:0043226,organelle|GO:0031224,intrinsic component of membrane|GO:0005737,cytoplasm|GO:0031090,organelle membrane|GO:0016021,integral component of membrane|GO:0016020,membrane|G…	GO:0043169,cation binding|GO:0046914,transition metal ion binding|GO:0043167,ion binding|GO:0003824,catalytic activity|GO:0005488,binding|GO:0005506,iron ion binding|GO:0046872,metal ion binding|GO:0016491,oxidoreductase activity	ath00600,Sphingolipid metabolism|ath01100,Metabolic pathways	http://www.uniprot.org/uniprot/Q9AST3	FALSE
Gh_A13G2031	AT2G28110	Exostosin family protein	IRX7	Q9ZUV3	2.16419	1.11383	67.57	0	GO:0044036,cell wall macromolecule metabolic process|GO:0045491,xylan metabolic process|GO:0045229,external encapsulating structure organization|GO:0034645,cellular macromolecule biosynthetic process|GO:0070592,cell wall polysaccharide biosynthetic process|GO:0033692,cellular polysaccharide biosynthetic process|GO:0071840,cellular component organization or biogenesis|GO:0044038,cell wall macromol…	GO:0043229,intracellular organelle|GO:0005622,intracellular|GO:0043227,membrane-bounded organelle|GO:0043226,organelle|GO:0031224,intrinsic component of membrane|GO:0005737,cytoplasm|GO:0031090,organelle membrane|GO:0016021,integral component of membrane|GO:0016020,membrane|GO:0044431,Golgi apparatus part|GO:0005794,Golgi apparatus|GO:0098588,bounding membrane of organelle|GO:0012505,endomembrane…	GO:0003824,catalytic activity|GO:0016740,transferase activity|GO:0016757,transferase activity, transferring glycosyl groups|GO:0016758,transferase activity, transferring hexosyl groups|GO:0015020,glucuronosyltransferase activity|GO:0008194,UDP-glycosyltransferase activity		http://www.uniprot.org/uniprot/Q9ZUV3	FALSE
Gh_A12G2478	AT5G14740	carbonic anhydrase 2	BCA2	P42737	2.1484	1.10326	50.99	1e-83	GO:0015976,carbon utilization|GO:0008152,metabolic process|GO:0044699,single-organism process	GO:0031975,envelope|GO:0043229,intracellular organelle|GO:0042170,plastid membrane|GO:0043227,membrane-bounded organelle|GO:0043226,organelle|GO:0005737,cytoplasm|GO:0009941,chloroplast envelope|GO:0009536,plastid|GO:0031090,organelle membrane|GO:0009532,plastid stroma|GO:0009570,chloroplast stroma|GO:0016020,membrane|GO:0044435,plastid part|GO:0044434,chloroplast part|GO:0031969,chloroplast memb…	GO:0043169,cation binding|GO:0046872,metal ion binding|GO:0046914,transition metal ion binding|GO:0016835,carbon-oxygen lyase activity|GO:0016836,hydro-lyase activity|GO:0043167,ion binding|GO:0003824,catalytic activity|GO:0008270,zinc ion binding|GO:0004089,carbonate dehydratase activity|GO:0016829,lyase activity|GO:0005488,binding	ath00910,Nitrogen metabolism	http://www.uniprot.org/uniprot/P42737	FALSE
Gh_A01G0933	AT1G75280	NmrA-like negative transcriptional regulator family protein	At1g75280	P52577	2.08475	1.05988	72.31	3e-162	GO:0044710,single-organism metabolic process|GO:0010038,response to metal ion|GO:0050896,response to stimulus|GO:0006950,response to stress|GO:0055114,oxidation-reduction process|GO:0008152,metabolic process|GO:0046686,response to cadmium ion|GO:0042221,response to chemical|GO:0010035,response to inorganic substance|GO:0006979,response to oxidative stress|GO:0044699,single-organism process	GO:0005737,cytoplasm|GO:0016020,membrane|GO:0044464,cell part|GO:0005623,cell|GO:0005622,intracellular|GO:0071944,cell periphery|GO:0005886,plasma membrane|GO:0044424,intracellular part	GO:0003824,catalytic activity|GO:0016491,oxidoreductase activity		http://www.uniprot.org/uniprot/P52577	FALSE
Gh_D09G0358	AT2G47140	NAD(P)-binding Rossmann-fold superfamily protein	SDR3b	Q94K41	2.07978	1.05643	52.69	1e-91	GO:0008152,metabolic process|GO:0044710,single-organism metabolic process|GO:0044699,single-organism process|GO:0055114,oxidation-reduction process		GO:0003824,catalytic activity|GO:0016491,oxidoreductase activity		http://www.uniprot.org/uniprot/Q94K41	FALSE
Gh_A02G0669	AT1G43670	Inositol monophosphatase family protein	At1g43670	Q9MA79	2.07872	1.05569	79.14	0	GO:0016311,dephosphorylation|GO:0009311,oligosaccharide metabolic process|GO:0044042,glucan metabolic process|GO:0009312,oligosaccharide biosynthetic process|GO:0044248,cellular catabolic process|GO:0044249,cellular biosynthetic process|GO:0030388,fructose 1,6-bisphosphate metabolic process|GO:0042221,response to chemical|GO:0043170,macromolecule metabolic process|GO:0015979,photosynthesis|GO:004…	GO:0005737,cytoplasm|GO:0043231,intracellular membrane-bounded organelle|GO:0005829,cytosol|GO:0044464,cell part|GO:0044444,cytoplasmic part|GO:0005623,cell|GO:0043226,organelle|GO:0043229,intracellular organelle|GO:0044424,intracellular part|GO:0005622,intracellular|GO:0043227,membrane-bounded organelle|GO:0005634,nucleus	GO:0050308,sugar-phosphatase activity|GO:0019203,carbohydrate phosphatase activity|GO:0042132,fructose 1,6-bisphosphate 1-phosphatase activity|GO:0016791,phosphatase activity|GO:0016787,hydrolase activity|GO:0043169,cation binding|GO:0016788,hydrolase activity, acting on ester bonds|GO:0043167,ion binding|GO:0042578,phosphoric ester hydrolase activity|GO:0003824,catalytic activity|GO:0005488,bind…	ath00030,Pentose phosphate pathway|ath00710,Carbon fixation in photosynthetic organisms|ath00010,Glycolysis / Gluconeogenesis|ath00051,Fructose and mannose metabolism|ath01200,Carbon metabolism|ath01110,Biosynthesis of secondary metabolites|ath01100,Metabolic pathways	http://www.uniprot.org/uniprot/Q9MA79	FALSE
Gh_A13G0989	AT1G33800	Protein of unknown function (DUF579)	GXM3	Q9LQ32	2.07629	1.05401	72.81	1e-123	GO:0044036,cell wall macromolecule metabolic process|GO:0034645,cellular macromolecule biosynthetic process|GO:0070592,cell wall polysaccharide biosynthetic process|GO:0033692,cellular polysaccharide biosynthetic process|GO:0009698,phenylpropanoid metabolic process|GO:0071840,cellular component organization or biogenesis|GO:0044038,cell wall macromolecule biosynthetic process|GO:1901576,organic s…	GO:0043229,intracellular organelle|GO:0005622,intracellular|GO:0043227,membrane-bounded organelle|GO:0043226,organelle|GO:0031224,intrinsic component of membrane|GO:0005737,cytoplasm|GO:0031090,organelle membrane|GO:0016021,integral component of membrane|GO:0016020,membrane|GO:0044431,Golgi apparatus part|GO:0005794,Golgi apparatus|GO:0098588,bounding membrane of organelle|GO:0012505,endomembrane…	GO:0008757,S-adenosylmethionine-dependent methyltransferase activity|GO:0003824,catalytic activity|GO:0016740,transferase activity|GO:0016741,transferase activity, transferring one-carbon groups|GO:0008168,methyltransferase activity|GO:0030775,glucuronoxylan 4-O-methyltransferase activity		http://www.uniprot.org/uniprot/Q9LQ32	FALSE
Gh_A12G2477	AT5G14740	carbonic anhydrase 2	BCA2	P42737	2.0526	1.03745	49.58	7e-67	GO:0015976,carbon utilization|GO:0008152,metabolic process|GO:0044699,single-organism process	GO:0031975,envelope|GO:0043229,intracellular organelle|GO:0042170,plastid membrane|GO:0043227,membrane-bounded organelle|GO:0043226,organelle|GO:0005737,cytoplasm|GO:0009941,chloroplast envelope|GO:0009536,plastid|GO:0031090,organelle membrane|GO:0009532,plastid stroma|GO:0009570,chloroplast stroma|GO:0016020,membrane|GO:0044435,plastid part|GO:0044434,chloroplast part|GO:0031969,chloroplast memb…	GO:0043169,cation binding|GO:0046872,metal ion binding|GO:0046914,transition metal ion binding|GO:0016835,carbon-oxygen lyase activity|GO:0016836,hydro-lyase activity|GO:0043167,ion binding|GO:0003824,catalytic activity|GO:0008270,zinc ion binding|GO:0004089,carbonate dehydratase activity|GO:0016829,lyase activity|GO:0005488,binding	ath00910,Nitrogen metabolism	http://www.uniprot.org/uniprot/P42737	FALSE
Gh_A05G3965	AT5G17420	Cellulose synthase family protein	CESA7	Q9SWW6	2.03971	1.02836	86.91	0	GO:0010393,galacturonan metabolic process|GO:0010395,rhamnogalacturonan I metabolic process|GO:0071840,cellular component organization or biogenesis|GO:0044710,single-organism metabolic process|GO:0044711,single-organism biosynthetic process|GO:0071704,organic substance metabolic process|GO:0070647,protein modification by small protein conjugation or removal|GO:0070646,protein modification by sma…	GO:0005737,cytoplasm|GO:0009536,plastid|GO:0043231,intracellular membrane-bounded organelle|GO:0016021,integral component of membrane|GO:0016020,membrane|GO:0044464,cell part|GO:0044444,cytoplasmic part|GO:0005623,cell|GO:0005622,intracellular|GO:0043229,intracellular organelle|GO:0071944,cell periphery|GO:0005886,plasma membrane|GO:0044424,intracellular part|GO:0044425,membrane part|GO:0043227,m…	GO:0043169,cation binding|GO:0005515,protein binding|GO:0046914,transition metal ion binding|GO:0035251,UDP-glucosyltransferase activity|GO:0043167,ion binding|GO:0046527,glucosyltransferase activity|GO:0003824,catalytic activity|GO:0016740,transferase activity|GO:0016760,cellulose synthase (UDP-forming) activity|GO:0008270,zinc ion binding|GO:0016757,transferase activity, transferring glycosyl g…		http://www.uniprot.org/uniprot/Q9SWW6	FALSE
Gh_D08G1135	AT5G54160	O-methyltransferase 1	OMT1	Q9FK25	2.03419	1.02446	77.26	0	GO:1901566,organonitrogen compound biosynthetic process|GO:0006598,polyamine catabolic process|GO:0009893,positive regulation of metabolic process|GO:0019222,regulation of metabolic process|GO:0009891,positive regulation of biosynthetic process|GO:0042398,cellular modified amino acid biosynthetic process|GO:0009310,amine catabolic process|GO:0006595,polyamine metabolic process|GO:0009813,flavonoi…	GO:0005737,cytoplasm|GO:0043231,intracellular membrane-bounded organelle|GO:0005634,nucleus|GO:0016020,membrane|GO:0044464,cell part|GO:0005623,cell|GO:0005622,intracellular|GO:0055044,symplast|GO:0043229,intracellular organelle|GO:0071944,cell periphery|GO:0030054,cell junction|GO:0005911,cell-cell junction|GO:0005886,plasma membrane|GO:0044424,intracellular part|GO:0043227,membrane-bounded orga…	GO:0030755,quercetin 3-O-methyltransferase activity|GO:0030744,luteolin O-methyltransferase activity|GO:0003824,catalytic activity|GO:0033799,myricetin 3'-O-methyltransferase activity|GO:0016741,transferase activity, transferring one-carbon groups|GO:0047763,caffeate O-methyltransferase activity|GO:0016740,transferase activity|GO:0008171,O-methyltransferase activity|GO:0005488,binding|GO:0005515,…	ath00940,Phenylpropanoid biosynthesis|ath01100,Metabolic pathways|ath01110,Biosynthesis of secondary metabolites	http://www.uniprot.org/uniprot/Q9FK25	FALSE
Gh_D08G1348	AT1G02500	S-adenosylmethionine synthetase 1	SAM1	P23686	2.02279	1.01635	94.4	0	GO:0009167,purine ribonucleoside monophosphate metabolic process|GO:0043449,cellular alkene metabolic process|GO:0009163,nucleoside biosynthetic process|GO:0009692,ethylene metabolic process|GO:0009161,ribonucleoside monophosphate metabolic process|GO:0009698,phenylpropanoid metabolic process|GO:0009699,phenylpropanoid biosynthetic process|GO:0071840,cellular component organization or biogenesis|…	GO:0005737,cytoplasm|GO:0005618,cell wall|GO:0005829,cytosol|GO:0016020,membrane|GO:0044464,cell part|GO:0005623,cell|GO:0030312,external encapsulating structure|GO:0044444,cytoplasmic part|GO:0071944,cell periphery|GO:0005886,plasma membrane|GO:0044424,intracellular part|GO:0005622,intracellular	GO:0035639,purine ribonucleoside triphosphate binding|GO:0005488,binding|GO:0000166,nucleotide binding|GO:1901363,heterocyclic compound binding|GO:1901265,nucleoside phosphate binding|GO:0001882,nucleoside binding|GO:0043168,anion binding|GO:0043169,cation binding|GO:0043167,ion binding|GO:0016765,transferase activity, transferring alkyl or aryl (other than methyl) groups|GO:0016740,transferase a…	ath00270,Cysteine and methionine metabolism|ath01110,Biosynthesis of secondary metabolites|ath01230,Biosynthesis of amino acids|ath01100,Metabolic pathways	http://www.uniprot.org/uniprot/P23686	FALSE
Gh_A06G0044	AT1G75750	GAST1 protein homolog 1	GASA1	P46689	2.00333	1.0024	74.32	9e-31	GO:0022622,root system development|GO:0009628,response to abiotic stimulus|GO:0048589,developmental growth|GO:0048588,developmental cell growth|GO:0048468,cell development|GO:0048469,cell maturation|GO:0043436,oxoacid metabolic process|GO:0007165,signal transduction|GO:0044282,small molecule catabolic process|GO:0044283,small molecule biosynthetic process|GO:0032989,cellular component morphogenes…	GO:0005618,cell wall|GO:0044464,cell part|GO:0005623,cell|GO:0030312,external encapsulating structure|GO:0071944,cell periphery|GO:0009505,plant-type cell wall|GO:0005576,extracellular region			http://www.uniprot.org/uniprot/P46689	FALSE
Gh_A10G1937	AT2G28760	UDP-XYL synthase 6	UXS6	Q9ZV36	2.00256	1.00184	93.35	0	GO:0019321,pentose metabolic process|GO:0033320,UDP-D-xylose biosynthetic process|GO:0044723,single-organism carbohydrate metabolic process|GO:0034641,cellular nitrogen compound metabolic process|GO:0009165,nucleotide biosynthetic process|GO:0044281,small molecule metabolic process|GO:1901362,organic cyclic compound biosynthetic process|GO:0044699,single-organism process|GO:0006139,nucleobase-con…	GO:0005737,cytoplasm|GO:0016020,membrane|GO:0044464,cell part|GO:0005623,cell|GO:0005622,intracellular|GO:0071944,cell periphery|GO:0005886,plasma membrane|GO:0044424,intracellular part	GO:0050662,coenzyme binding|GO:0016829,lyase activity|GO:0016830,carbon-carbon lyase activity|GO:0016831,carboxy-lyase activity|GO:0003824,catalytic activity|GO:0048037,cofactor binding|GO:0005488,binding|GO:0048040,UDP-glucuronate decarboxylase activity	ath00500,Starch and sucrose metabolism|ath00520,Amino sugar and nucleotide sugar metabolism|ath01100,Metabolic pathways	http://www.uniprot.org/uniprot/Q9ZV36	FALSE
Gh_A11G0727	AT2G45220	Plant invertase/pectin methylesterase inhibitor superfamily	PME17	O22149	2.00083	1.0006	69.73	0	GO:0009892,negative regulation of metabolic process|GO:0019222,regulation of metabolic process|GO:0010393,galacturonan metabolic process|GO:0045229,external encapsulating structure organization|GO:0042742,defense response to bacterium|GO:0050829,defense response to Gram-negative bacterium|GO:0050789,regulation of biological process|GO:0071840,cellular component organization or biogenesis|GO:19015…	GO:0005618,cell wall|GO:0016020,membrane|GO:0044464,cell part|GO:0005623,cell|GO:0030312,external encapsulating structure|GO:0071944,cell periphery|GO:0005576,extracellular region	GO:0016787,hydrolase activity|GO:0030234,enzyme regulator activity|GO:0052689,carboxylic ester hydrolase activity|GO:0016788,hydrolase activity, acting on ester bonds|GO:0003824,catalytic activity|GO:0030599,pectinesterase activity|GO:0045330,aspartyl esterase activity|GO:0004857,enzyme inhibitor activity|GO:0098772,molecular function regulator	ath00500,Starch and sucrose metabolism|ath00040,Pentose and glucuronate interconversions|ath01100,Metabolic pathways	http://www.uniprot.org/uniprot/O22149	FALSE
Gh_D01G0330	AT1G53580	glyoxalase II 3	GLY3	Q9C8L4	1.99876	0.999104	84.02	2e-154	GO:0061458,reproductive system development|GO:0009791,post-embryonic development|GO:0009790,embryo development|GO:0009793,embryo development ending in seed dormancy|GO:0009651,response to salt stress|GO:0048608,reproductive structure development|GO:0007275,multicellular organismal development|GO:0044699,single-organism process|GO:0044710,single-organism metabolic process|GO:0009960,endosperm deve…	GO:0005737,cytoplasm|GO:0043231,intracellular membrane-bounded organelle|GO:0044464,cell part|GO:0043229,intracellular organelle|GO:0005739,mitochondrion|GO:0005622,intracellular|GO:0044444,cytoplasmic part|GO:0005623,cell|GO:0044424,intracellular part|GO:0043227,membrane-bounded organelle|GO:0043226,organelle	GO:0047951,glutathione thiolesterase activity|GO:0016787,hydrolase activity|GO:0016790,thiolester hydrolase activity|GO:0051213,dioxygenase activity|GO:0043169,cation binding|GO:0050313,sulfur dioxygenase activity|GO:0043167,ion binding|GO:0016702,oxidoreductase activity, acting on single donors with incorporation of molecular oxygen, incorporation of two atoms of oxygen|GO:0016788,hydrolase acti…	ath00920,Sulfur metabolism	http://www.uniprot.org/uniprot/Q9C8L4	FALSE
Gh_A03G1625	AT2G14900	Gibberellin-regulated family protein	GASA10	Q8LFM2	1.99708	0.997894	75.56	4e-17	GO:0071229,cellular response to acid chemical|GO:0023052,signaling|GO:0007165,signal transduction|GO:0070887,cellular response to chemical stimulus|GO:0042221,response to chemical|GO:0050789,regulation of biological process|GO:0044699,single-organism process|GO:0009755,hormone-mediated signaling pathway|GO:0051716,cellular response to stimulus|GO:0033993,response to lipid|GO:0009739,response to g…	GO:0005576,extracellular region			http://www.uniprot.org/uniprot/Q8LFM2	FALSE
Gh_D08G1273	AT4G23496	SPIRAL1-like5	SP1L5	Q8LGD1	1.99214	0.99432	58.82	7e-18		GO:0005856,cytoskeleton|GO:0043234,protein complex|GO:0015630,microtubule cytoskeleton|GO:0043228,non-membrane-bounded organelle|GO:0043232,intracellular non-membrane-bounded organelle|GO:0044464,cell part|GO:0005623,cell|GO:0005622,intracellular|GO:0044446,intracellular organelle part|GO:0043229,intracellular organelle|GO:0044430,cytoskeletal part|GO:0044424,intracellular part|GO:0032991,macromo…			http://www.uniprot.org/uniprot/Q8LGD1	FALSE
Gh_A12G0193	AT4G34230	cinnamyl alcohol dehydrogenase 5	CAD5	O49482	1.97177	0.97949	80.9	4e-164	GO:0008104,protein localization|GO:0080090,regulation of primary metabolic process|GO:0019222,regulation of metabolic process|GO:0048583,regulation of response to stimulus|GO:0061024,membrane organization|GO:0006820,anion transport|GO:0009698,phenylpropanoid metabolic process|GO:0009699,phenylpropanoid biosynthetic process|GO:1901360,organic cyclic compound metabolic process|GO:0051716,cellular r…	GO:0005737,cytoplasm|GO:0005829,cytosol|GO:0044464,cell part|GO:0005623,cell|GO:0005622,intracellular|GO:0044444,cytoplasmic part|GO:0044424,intracellular part	GO:0005488,binding|GO:0043169,cation binding|GO:0016614,oxidoreductase activity, acting on CH-OH group of donors|GO:0046914,transition metal ion binding|GO:0016616,oxidoreductase activity, acting on the CH-OH group of donors, NAD or NADP as acceptor|GO:0052747,sinapyl alcohol dehydrogenase activity|GO:0043167,ion binding|GO:0003824,catalytic activity|GO:0045551,cinnamyl-alcohol dehydrogenase acti…	ath00940,Phenylpropanoid biosynthesis|ath01100,Metabolic pathways|ath01110,Biosynthesis of secondary metabolites	http://www.uniprot.org/uniprot/O49482	FALSE
Gh_A13G0363	AT4G34050	S-adenosyl-L-methionine-dependent methyltransferases superfamily protein	CCOAOMT1	O49499	1.9697	0.977978	87.6	3e-165	GO:0006598,polyamine catabolic process|GO:0009893,positive regulation of metabolic process|GO:0019222,regulation of metabolic process|GO:0009891,positive regulation of biosynthetic process|GO:0042398,cellular modified amino acid biosynthetic process|GO:0009310,amine catabolic process|GO:0019752,carboxylic acid metabolic process|GO:0006595,polyamine metabolic process|GO:0044249,cellular biosynthet…		GO:0043169,cation binding|GO:0003824,catalytic activity|GO:0008757,S-adenosylmethionine-dependent methyltransferase activity|GO:0043167,ion binding|GO:0016741,transferase activity, transferring one-carbon groups|GO:0016740,transferase activity|GO:0008171,O-methyltransferase activity|GO:0005488,binding|GO:0042409,caffeoyl-CoA O-methyltransferase activity|GO:0008168,methyltransferase activity|GO:00…	ath00940,Phenylpropanoid biosynthesis|ath00941,Flavonoid biosynthesis|ath00360,Phenylalanine metabolism|ath00945,Stilbenoid, diarylheptanoid and gingerol biosynthesis|ath01110,Biosynthesis of secondary metabolites|ath01100,Metabolic pathways	http://www.uniprot.org/uniprot/O49499	FALSE
Gh_A12G1366	AT1G67510	Leucine-rich repeat protein kinase family protein	T1F15.2	O64794	1.93688	0.953737	70.95	0	GO:0044267,cellular protein metabolic process|GO:0006468,protein phosphorylation|GO:0044260,cellular macromolecule metabolic process|GO:0044238,primary metabolic process|GO:0019538,protein metabolic process|GO:0016310,phosphorylation|GO:0009987,cellular process|GO:0043412,macromolecule modification|GO:0006464,cellular protein modification process|GO:0043170,macromolecule metabolic process|GO:0071…	GO:0016021,integral component of membrane|GO:0016020,membrane|GO:0044464,cell part|GO:0005623,cell|GO:0071944,cell periphery|GO:0005886,plasma membrane|GO:0044425,membrane part|GO:0031224,intrinsic component of membrane	GO:0035639,purine ribonucleoside triphosphate binding|GO:0004672,protein kinase activity|GO:0000166,nucleotide binding|GO:1901363,heterocyclic compound binding|GO:0001883,purine nucleoside binding|GO:0001882,nucleoside binding|GO:0043168,anion binding|GO:0043167,ion binding|GO:0016740,transferase activity|GO:1901265,nucleoside phosphate binding|GO:0032549,ribonucleoside binding|GO:0017076,purine …		http://www.uniprot.org/uniprot/O64794	FALSE
Gh_A12G2071	AT4G11650	osmotin 34	OSM34	P50700	1.93467	0.952089	79.61	5e-109	GO:0042742,defense response to bacterium|GO:0009651,response to salt stress|GO:0043207,response to external biotic stimulus|GO:0009617,response to bacterium|GO:0045087,innate immune response|GO:0006952,defense response|GO:0006950,response to stress|GO:0006970,response to osmotic stress|GO:0006955,immune response|GO:0051707,response to other organism|GO:0051704,multi-organism process|GO:0009628,re…				http://www.uniprot.org/uniprot/P50700	FALSE
Gh_A07G2092	AT3G27200	Cupredoxin superfamily protein	At3g27200	Q8VY59	1.92977	0.948432	72.64	6e-52	GO:0044036,cell wall macromolecule metabolic process|GO:0034645,cellular macromolecule biosynthetic process|GO:0070592,cell wall polysaccharide biosynthetic process|GO:0033692,cellular polysaccharide biosynthetic process|GO:0071840,cellular component organization or biogenesis|GO:0044038,cell wall macromolecule biosynthetic process|GO:1901576,organic substance biosynthetic process|GO:0044710,sing…	GO:0044425,membrane part|GO:0016020,membrane|GO:0031224,intrinsic component of membrane|GO:0031225,anchored component of membrane	GO:0009055,electron carrier activity		http://www.uniprot.org/uniprot/Q8VY59	FALSE
Gh_D04G1306	AT5G01580	gamma interferon responsive lysosomal thiol (GILT) reductase family protein	At1g07080	Q93VQ6	1.92354	0.943763	44.25	7e-62		GO:0005737,cytoplasm|GO:0043231,intracellular membrane-bounded organelle|GO:0005773,vacuole|GO:0044464,cell part|GO:0043229,intracellular organelle|GO:0005623,cell|GO:0005622,intracellular|GO:0044444,cytoplasmic part|GO:0044424,intracellular part|GO:0043227,membrane-bounded organelle|GO:0043226,organelle			http://www.uniprot.org/uniprot/Q93VQ6	FALSE
Gh_Sca004990G01	AT4G36220	ferulic acid 5-hydroxylase 1	CYP84A1	Q42600	1.91396	0.93656	77.59	0	GO:0009314,response to radiation|GO:0044249,cellular biosynthetic process|GO:0009411,response to UV|GO:0009416,response to light stimulus|GO:1901362,organic cyclic compound biosynthetic process|GO:0009699,phenylpropanoid biosynthetic process|GO:1901360,organic cyclic compound metabolic process|GO:1901576,organic substance biosynthetic process|GO:0044710,single-organism metabolic process|GO:004471…	GO:0005737,cytoplasm|GO:0005783,endoplasmic reticulum|GO:0016021,integral component of membrane|GO:0016020,membrane|GO:0044464,cell part|GO:0044444,cytoplasmic part|GO:0005623,cell|GO:0005622,intracellular|GO:0043229,intracellular organelle|GO:0012505,endomembrane system|GO:0044424,intracellular part|GO:0044425,membrane part|GO:0043227,membrane-bounded organelle|GO:0043226,organelle|GO:0031224,in…	GO:0043169,cation binding|GO:0004497,monooxygenase activity|GO:0046914,transition metal ion binding|GO:0020037,heme binding|GO:0016709,oxidoreductase activity, acting on paired donors, with incorporation or reduction of molecular oxygen, NAD(P)H as one donor, and incorporation of one atom of oxygen|GO:0097159,organic cyclic compound binding|GO:0046906,tetrapyrrole binding|GO:0016705,oxidoreductas…	ath00940,Phenylpropanoid biosynthesis|ath01100,Metabolic pathways|ath01110,Biosynthesis of secondary metabolites	http://www.uniprot.org/uniprot/Q42600	FALSE
Gh_D07G1041	AT2G27900	0	At2g27890:At2g27900:At2g27910	Q8RXC2	1.90575	0.930361	67.23	0	GO:0044249,cellular biosynthetic process|GO:0034645,cellular macromolecule biosynthetic process|GO:0009100,glycoprotein metabolic process|GO:0009101,glycoprotein biosynthetic process|GO:0044699,single-organism process|GO:0044267,cellular protein metabolic process|GO:0044710,single-organism metabolic process|GO:0044260,cellular macromolecule metabolic process|GO:0071704,organic substance metabolic…				http://www.uniprot.org/uniprot/Q8RXC2	FALSE
Gh_A11G2806	AT3G57785	0	ELF3	O82804	1.90454	0.929442	44	0.28	GO:0009628,response to abiotic stimulus|GO:0080090,regulation of primary metabolic process|GO:0019222,regulation of metabolic process|GO:2000241,regulation of reproductive process|GO:0048580,regulation of post-embryonic development|GO:0007165,signal transduction|GO:1901362,organic cyclic compound biosynthetic process|GO:0071840,cellular component organization or biogenesis|GO:0051716,cellular res…	GO:0043231,intracellular membrane-bounded organelle|GO:0005634,nucleus|GO:0044464,cell part|GO:0005623,cell|GO:0005622,intracellular|GO:0043229,intracellular organelle|GO:0044424,intracellular part|GO:0043227,membrane-bounded organelle|GO:0043226,organelle	GO:0003700,transcription factor activity, sequence-specific DNA binding|GO:0001071,nucleic acid binding transcription factor activity	ath04712,Circadian rhythm - plant	http://www.uniprot.org/uniprot/O82804	FALSE
Gh_A02G0455	AT3G06390	Uncharacterised protein family (UPF0497)	At3g06390	Q9SQU2	1.89141	0.919464	52.94	4e-34	GO:0008152,metabolic process|GO:0044710,single-organism metabolic process|GO:0044699,single-organism process|GO:0055114,oxidation-reduction process	GO:0016021,integral component of membrane|GO:0016020,membrane|GO:0044464,cell part|GO:0005623,cell|GO:0071944,cell periphery|GO:0005886,plasma membrane|GO:0044425,membrane part|GO:0031224,intrinsic component of membrane	GO:0005488,binding|GO:0051540,metal cluster binding|GO:0051536,iron-sulfur cluster binding|GO:0003824,catalytic activity|GO:0016651,oxidoreductase activity, acting on NAD(P)H|GO:0003954,NADH dehydrogenase activity|GO:0016491,oxidoreductase activity		http://www.uniprot.org/uniprot/Q9SQU2	FALSE
Gh_A11G1648	AT4G36220	ferulic acid 5-hydroxylase 1	CYP84A1	Q42600	1.89096	0.919122	76.96	0	GO:0009314,response to radiation|GO:0044249,cellular biosynthetic process|GO:0009411,response to UV|GO:0009416,response to light stimulus|GO:1901362,organic cyclic compound biosynthetic process|GO:0009699,phenylpropanoid biosynthetic process|GO:1901360,organic cyclic compound metabolic process|GO:1901576,organic substance biosynthetic process|GO:0044710,single-organism metabolic process|GO:004471…	GO:0005737,cytoplasm|GO:0005783,endoplasmic reticulum|GO:0016021,integral component of membrane|GO:0016020,membrane|GO:0044464,cell part|GO:0044444,cytoplasmic part|GO:0005623,cell|GO:0005622,intracellular|GO:0043229,intracellular organelle|GO:0012505,endomembrane system|GO:0044424,intracellular part|GO:0044425,membrane part|GO:0043227,membrane-bounded organelle|GO:0043226,organelle|GO:0031224,in…	GO:0043169,cation binding|GO:0004497,monooxygenase activity|GO:0046914,transition metal ion binding|GO:0020037,heme binding|GO:0016709,oxidoreductase activity, acting on paired donors, with incorporation or reduction of molecular oxygen, NAD(P)H as one donor, and incorporation of one atom of oxygen|GO:0097159,organic cyclic compound binding|GO:0046906,tetrapyrrole binding|GO:0016705,oxidoreductas…	ath00940,Phenylpropanoid biosynthesis|ath01100,Metabolic pathways|ath01110,Biosynthesis of secondary metabolites	http://www.uniprot.org/uniprot/Q42600	FALSE
Gh_D05G2082	AT3G28670	oxidoreductase, zinc-binding dehydrogenase family protein	At2g33170	O49318	1.87253	0.904985	22.37	6.9	GO:0016310,phosphorylation|GO:0044249,cellular biosynthetic process|GO:0034645,cellular macromolecule biosynthetic process|GO:0009100,glycoprotein metabolic process|GO:0009101,glycoprotein biosynthetic process|GO:0044699,single-organism process|GO:0044267,cellular protein metabolic process|GO:0044710,single-organism metabolic process|GO:0044260,cellular macromolecule metabolic process|GO:0071704,…	GO:0044425,membrane part|GO:0016021,integral component of membrane|GO:0016020,membrane|GO:0031224,intrinsic component of membrane	GO:0035639,purine ribonucleoside triphosphate binding|GO:0004672,protein kinase activity|GO:0043167,ion binding|GO:1901363,heterocyclic compound binding|GO:0001883,purine nucleoside binding|GO:0001882,nucleoside binding|GO:0043168,anion binding|GO:0000166,nucleotide binding|GO:0004674,protein serine/threonine kinase activity|GO:0016740,transferase activity|GO:1901265,nucleoside phosphate binding|…		http://www.uniprot.org/uniprot/O49318	FALSE
Gh_A03G1031	AT2G01660	plasmodesmata-located protein 6	CRRSP12	Q9ZU94	1.86557	0.899617	61.25	3e-97	GO:0006810,transport|GO:0009987,cellular process|GO:0044419,interspecies interaction between organisms|GO:0044764,multi-organism cellular process|GO:0016032,viral process|GO:0044403,symbiosis, encompassing mutualism through parasitism|GO:0051234,establishment of localization|GO:0051179,localization|GO:0051704,multi-organism process	GO:0016021,integral component of membrane|GO:0016020,membrane|GO:0055044,symplast|GO:0031224,intrinsic component of membrane|GO:0009506,plasmodesma|GO:0005911,cell-cell junction|GO:0044425,membrane part|GO:0030054,cell junction			http://www.uniprot.org/uniprot/Q9ZU94	FALSE
Gh_A06G1355	AT4G22350	Ubiquitin C-terminal hydrolases superfamily protein	At4g22350	F4JL64	1.8582	0.893904	69.38	0	GO:0044248,cellular catabolic process|GO:0043632,modification-dependent macromolecule catabolic process|GO:0044267,cellular protein metabolic process|GO:1901575,organic substance catabolic process|GO:0044265,cellular macromolecule catabolic process|GO:0044260,cellular macromolecule metabolic process|GO:0071704,organic substance metabolic process|GO:0006508,proteolysis|GO:0044238,primary metabolic…		GO:0016787,hydrolase activity|GO:0046914,transition metal ion binding|GO:0043169,cation binding|GO:0043167,ion binding|GO:0003824,catalytic activity|GO:0008270,zinc ion binding|GO:0046872,metal ion binding|GO:0036459,ubiquitinyl hydrolase activity|GO:0005488,binding	ath03040,Spliceosome	http://www.uniprot.org/uniprot/F4JL64	FALSE
Gh_A07G0788	AT2G04780	FASCICLIN-like arabinoogalactan 7	FLA7	Q9SJ81	1.8408	0.880336	74.51	5e-77	GO:0048638,regulation of developmental growth|GO:0044238,primary metabolic process|GO:0016131,brassinosteroid metabolic process|GO:0008152,metabolic process|GO:0048589,developmental growth|GO:0016132,brassinosteroid biosynthetic process|GO:0006732,coenzyme metabolic process|GO:0032501,multicellular organismal process|GO:0035266,meristem growth|GO:0044281,small molecule metabolic process|GO:004428…	GO:0044459,plasma membrane part|GO:0016020,membrane|GO:0044464,cell part|GO:0005623,cell|GO:0046658,anchored component of plasma membrane|GO:0071944,cell periphery|GO:0005886,plasma membrane|GO:0044425,membrane part|GO:0031226,intrinsic component of plasma membrane|GO:0031224,intrinsic component of membrane|GO:0031225,anchored component of membrane			http://www.uniprot.org/uniprot/Q9SJ81	FALSE
Gh_A04G1477	AT2G21110	Disease resistance-responsive (dirigent-like protein) family protein	DIR4	Q9SKQ2	1.82747	0.86985	52.38	6e-59		GO:0048046,apoplast|GO:0005576,extracellular region			http://www.uniprot.org/uniprot/Q9SKQ2	FALSE
Gh_D10G0078	AT4G16380	Heavy metal transport/detoxification superfamily protein	F23H24.15	Q9C684	1.81822	0.862526	68.06	2e-18	GO:0009414,response to water deprivation|GO:0009415,response to water|GO:0044699,single-organism process|GO:0009719,response to endogenous stimulus|GO:0010035,response to inorganic substance|GO:0009737,response to abscisic acid|GO:0043207,response to external biotic stimulus|GO:0033993,response to lipid|GO:0010033,response to organic substance|GO:0006812,cation transport|GO:0006811,ion transport|…		GO:0043169,cation binding|GO:0046872,metal ion binding|GO:0005488,binding|GO:0043167,ion binding		http://www.uniprot.org/uniprot/Q9C684	FALSE
Gh_D07G1463	AT2G45400	NAD(P)-binding Rossmann-fold superfamily protein	DFRA	P51102	1.81663	0.861268	46.41	5e-87	GO:0009314,response to radiation|GO:0009411,response to UV|GO:0009416,response to light stimulus|GO:0044699,single-organism process|GO:0009718,anthocyanin-containing compound biosynthetic process|GO:0044710,single-organism metabolic process|GO:0044711,single-organism biosynthetic process|GO:0042440,pigment metabolic process|GO:0046283,anthocyanin-containing compound metabolic process|GO:0010033,r…	GO:0005783,endoplasmic reticulum|GO:0005789,endoplasmic reticulum membrane|GO:0042175,nuclear outer membrane-endoplasmic reticulum membrane network|GO:0043229,intracellular organelle|GO:0042406,extrinsic component of endoplasmic reticulum membrane|GO:0043227,membrane-bounded organelle|GO:0043226,organelle|GO:0005737,cytoplasm|GO:0031090,organelle membrane|GO:0016020,membrane|GO:0044432,endoplasmi…	GO:0050662,coenzyme binding|GO:0016614,oxidoreductase activity, acting on CH-OH group of donors|GO:0016616,oxidoreductase activity, acting on the CH-OH group of donors, NAD or NADP as acceptor|GO:0003824,catalytic activity|GO:0045552,dihydrokaempferol 4-reductase activity|GO:0048037,cofactor binding|GO:0005488,binding|GO:0005515,protein binding|GO:0016491,oxidoreductase activity	ath01110,Biosynthesis of secondary metabolites|ath00941,Flavonoid biosynthesis|ath01100,Metabolic pathways	http://www.uniprot.org/uniprot/P51102	FALSE
Gh_A01G0745	AT3G44730	kinesin-like protein 1	KP1	Q8W1Y3	1.81105	0.85683	56.41	0	GO:0006928,movement of cell or subcellular component|GO:0009791,post-embryonic development|GO:0009060,aerobic respiration|GO:0006091,generation of precursor metabolites and energy|GO:0007275,multicellular organismal development|GO:0044699,single-organism process|GO:0044710,single-organism metabolic process|GO:0009845,seed germination|GO:0032502,developmental process|GO:0032501,multicellular organ…	GO:0043229,intracellular organelle|GO:0043228,non-membrane-bounded organelle|GO:0005871,kinesin complex|GO:0043227,membrane-bounded organelle|GO:0043226,organelle|GO:0005856,cytoskeleton|GO:0005874,microtubule|GO:0005739,mitochondrion|GO:0005875,microtubule associated complex|GO:0044430,cytoskeletal part|GO:0005737,cytoplasm|GO:0015630,microtubule cytoskeleton|GO:0043234,protein complex|GO:003299…	GO:0035639,purine ribonucleoside triphosphate binding|GO:0044877,macromolecular complex binding|GO:0005488,binding|GO:0043167,ion binding|GO:1901363,heterocyclic compound binding|GO:0001883,purine nucleoside binding|GO:0001882,nucleoside binding|GO:0043168,anion binding|GO:0000166,nucleotide binding|GO:1901265,nucleoside phosphate binding|GO:0032549,ribonucleoside binding|GO:0032403,protein compl…		http://www.uniprot.org/uniprot/Q8W1Y3	FALSE
Gh_A06G0929	AT5G06720	peroxidase 2	PER53	Q42578	1.80071	0.848569	62.71	3e-141	GO:0061458,reproductive system development|GO:0009791,post-embryonic development|GO:0042744,hydrogen peroxide catabolic process|GO:0042743,hydrogen peroxide metabolic process|GO:0007275,multicellular organismal development|GO:0044699,single-organism process|GO:0044712,single-organism catabolic process|GO:0044710,single-organism metabolic process|GO:0043207,response to external biotic stimulus|GO:…	GO:0005737,cytoplasm|GO:0005794,Golgi apparatus|GO:0043231,intracellular membrane-bounded organelle|GO:0044464,cell part|GO:0044444,cytoplasmic part|GO:0005623,cell|GO:0005622,intracellular|GO:0043229,intracellular organelle|GO:0005576,extracellular region|GO:0012505,endomembrane system|GO:0044424,intracellular part|GO:0043227,membrane-bounded organelle|GO:0043226,organelle	GO:0043169,cation binding|GO:0046872,metal ion binding|GO:0020037,heme binding|GO:0046906,tetrapyrrole binding|GO:0097159,organic cyclic compound binding|GO:0016209,antioxidant activity|GO:0043167,ion binding|GO:1901363,heterocyclic compound binding|GO:0003824,catalytic activity|GO:0005488,binding|GO:0016684,oxidoreductase activity, acting on peroxide as acceptor|GO:0004601,peroxidase activity|GO…	ath00940,Phenylpropanoid biosynthesis|ath01100,Metabolic pathways|ath01110,Biosynthesis of secondary metabolites	http://www.uniprot.org/uniprot/Q42578	FALSE
Gh_A02G0381	0	0	Gh_A02G0381		1.78772	0.838124								FALSE
Gh_Sca005880G01	AT1G70830	MLP-like protein 28	MLP28	Q9SSK9	1.77536	0.828111	68.46	3e-62	GO:0006952,defense response|GO:0006950,response to stress|GO:0009607,response to biotic stimulus|GO:0050896,response to stimulus				http://www.uniprot.org/uniprot/Q9SSK9	FALSE
Gh_A02G0184	AT4G14040	selenium-binding protein 2	SBP2	Q93WN0	1.76778	0.82194	74.26	0	GO:0048856,anatomical structure development|GO:0030154,cell differentiation|GO:0007275,multicellular organismal development|GO:0071840,cellular component organization or biogenesis|GO:0048229,gametophyte development|GO:0009553,embryo sac development|GO:0000741,karyogamy|GO:0048869,cellular developmental process|GO:0009559,embryo sac central cell differentiation|GO:0016043,cellular component organ…		GO:0008430,selenium binding|GO:0005488,binding		http://www.uniprot.org/uniprot/Q93WN0	FALSE
Gh_A10G1924	AT1G73260	kunitz trypsin inhibitor 1	KTI1	Q8RXD5	1.76546	0.820041	32.04	4e-10	GO:0010035,response to inorganic substance|GO:0009628,response to abiotic stimulus|GO:0009892,negative regulation of metabolic process|GO:0080090,regulation of primary metabolic process|GO:0019222,regulation of metabolic process|GO:0031324,negative regulation of cellular metabolic process|GO:0031323,regulation of cellular metabolic process|GO:0000302,response to reactive oxygen species|GO:0006820…	GO:0005737,cytoplasm|GO:0043231,intracellular membrane-bounded organelle|GO:0044464,cell part|GO:0043229,intracellular organelle|GO:0005739,mitochondrion|GO:0005622,intracellular|GO:0044444,cytoplasmic part|GO:0005623,cell|GO:0044424,intracellular part|GO:0043227,membrane-bounded organelle|GO:0043226,organelle	GO:0004866,endopeptidase inhibitor activity|GO:0061135,endopeptidase regulator activity|GO:0061134,peptidase regulator activity|GO:0030414,peptidase inhibitor activity|GO:0004857,enzyme inhibitor activity|GO:0098772,molecular function regulator|GO:0030234,enzyme regulator activity		http://www.uniprot.org/uniprot/Q8RXD5	FALSE
Gh_A12G1519	AT1G14300	ARM repeat superfamily protein	PUB3	Q8GWV5	1.76263	0.817726	32.63	0.11	GO:0071704,organic substance metabolic process|GO:0044267,cellular protein metabolic process|GO:0044238,primary metabolic process|GO:0044260,cellular macromolecule metabolic process|GO:0032446,protein modification by small protein conjugation|GO:0019538,protein metabolic process|GO:0009987,cellular process|GO:0070647,protein modification by small protein conjugation or removal|GO:0006464,cellular…		GO:0019787,ubiquitin-like protein transferase activity|GO:0004842,ubiquitin-protein transferase activity|GO:0003824,catalytic activity|GO:0016740,transferase activity|GO:0016874,ligase activity		http://www.uniprot.org/uniprot/Q8GWV5	FALSE
Gh_A02G0382	0	0	Gh_A02G0382		1.76188	0.817113								FALSE
Gh_A11G2383	AT1G54790	GDSL-like Lipase/Acylhydrolase superfamily protein	At1g54790	Q3ECP6	1.7548	0.811306	66.91	0	GO:0044036,cell wall macromolecule metabolic process|GO:0034645,cellular macromolecule biosynthetic process|GO:0070592,cell wall polysaccharide biosynthetic process|GO:0033692,cellular polysaccharide biosynthetic process|GO:0071840,cellular component organization or biogenesis|GO:0044038,cell wall macromolecule biosynthetic process|GO:0044712,single-organism catabolic process|GO:1901576,organic s…	GO:0005576,extracellular region	GO:0016787,hydrolase activity|GO:0016788,hydrolase activity, acting on ester bonds|GO:0003824,catalytic activity		http://www.uniprot.org/uniprot/Q3ECP6	FALSE
Gh_A06G1380	AT4G16370	oligopeptide transporter	OPT3	O23482	1.74142	0.800261	86.46	0	GO:0008104,protein localization|GO:0015833,peptide transport|GO:0007275,multicellular organismal development|GO:0044699,single-organism process|GO:0042886,amide transport|GO:0051179,localization|GO:0071705,nitrogen compound transport|GO:0006810,transport|GO:0071702,organic substance transport|GO:0033036,macromolecule localization|GO:0032502,developmental process|GO:0032501,multicellular organisma…	GO:0044425,membrane part|GO:0016021,integral component of membrane|GO:0016020,membrane|GO:0031224,intrinsic component of membrane			http://www.uniprot.org/uniprot/O23482	FALSE
Gh_A11G0464	AT4G38050	Xanthine/uracil permease family protein	NAT11	Q6SZ87	1.73207	0.792501	54.55	1e-20	GO:0006810,transport|GO:0009987,cellular process|GO:0051179,localization|GO:0044765,single-organism transport|GO:0044763,single-organism cellular process|GO:1902578,single-organism localization|GO:0051234,establishment of localization|GO:0055085,transmembrane transport|GO:0044699,single-organism process	GO:0016021,integral component of membrane|GO:0016020,membrane|GO:0044464,cell part|GO:0005623,cell|GO:0071944,cell periphery|GO:0005886,plasma membrane|GO:0044425,membrane part|GO:0031224,intrinsic component of membrane	GO:0005215,transporter activity		http://www.uniprot.org/uniprot/Q6SZ87	FALSE
Gh_D12G0195	AT4G34230	cinnamyl alcohol dehydrogenase 5	CAD5	O49482	1.72391	0.785685	81.18	5e-163	GO:0008104,protein localization|GO:0080090,regulation of primary metabolic process|GO:0019222,regulation of metabolic process|GO:0048583,regulation of response to stimulus|GO:0061024,membrane organization|GO:0006820,anion transport|GO:0009698,phenylpropanoid metabolic process|GO:0009699,phenylpropanoid biosynthetic process|GO:1901360,organic cyclic compound metabolic process|GO:0051716,cellular r…	GO:0005737,cytoplasm|GO:0005829,cytosol|GO:0044464,cell part|GO:0005623,cell|GO:0005622,intracellular|GO:0044444,cytoplasmic part|GO:0044424,intracellular part	GO:0005488,binding|GO:0043169,cation binding|GO:0016614,oxidoreductase activity, acting on CH-OH group of donors|GO:0046914,transition metal ion binding|GO:0016616,oxidoreductase activity, acting on the CH-OH group of donors, NAD or NADP as acceptor|GO:0052747,sinapyl alcohol dehydrogenase activity|GO:0043167,ion binding|GO:0003824,catalytic activity|GO:0045551,cinnamyl-alcohol dehydrogenase acti…	ath00940,Phenylpropanoid biosynthesis|ath01100,Metabolic pathways|ath01110,Biosynthesis of secondary metabolites	http://www.uniprot.org/uniprot/O49482	FALSE
Gh_A08G0714	AT5G06730	Peroxidase superfamily protein	PER54	Q9FG34	1.72341	0.785264	60.49	3e-136	GO:0044712,single-organism catabolic process|GO:0044710,single-organism metabolic process|GO:0044237,cellular metabolic process|GO:0050896,response to stimulus|GO:0009987,cellular process|GO:0072593,reactive oxygen species metabolic process|GO:0044248,cellular catabolic process|GO:0006950,response to stress|GO:0042744,hydrogen peroxide catabolic process|GO:0044763,single-organism cellular process…	GO:0005737,cytoplasm|GO:0043231,intracellular membrane-bounded organelle|GO:0005773,vacuole|GO:0098588,bounding membrane of organelle|GO:0016020,membrane|GO:0044464,cell part|GO:0044444,cytoplasmic part|GO:0005623,cell|GO:0005774,vacuolar membrane|GO:0044446,intracellular organelle part|GO:0043229,intracellular organelle|GO:0005576,extracellular region|GO:0044437,vacuolar part|GO:0044424,intracel…	GO:0043169,cation binding|GO:0046872,metal ion binding|GO:0020037,heme binding|GO:0046906,tetrapyrrole binding|GO:0097159,organic cyclic compound binding|GO:0016209,antioxidant activity|GO:0043167,ion binding|GO:1901363,heterocyclic compound binding|GO:0003824,catalytic activity|GO:0005488,binding|GO:0016684,oxidoreductase activity, acting on peroxide as acceptor|GO:0004601,peroxidase activity|GO…	ath00940,Phenylpropanoid biosynthesis|ath01100,Metabolic pathways|ath01110,Biosynthesis of secondary metabolites	http://www.uniprot.org/uniprot/Q9FG34	FALSE
Gh_A05G1608	AT1G19870	IQ-domain 32	IQD32	Q9FXI5	1.72244	0.784456	39.51	2e-41	GO:0009628,response to abiotic stimulus|GO:0006950,response to stress|GO:0019752,carboxylic acid metabolic process|GO:0090304,nucleic acid metabolic process|GO:0044249,cellular biosynthetic process|GO:0034641,cellular nitrogen compound metabolic process|GO:0006807,nitrogen compound metabolic process|GO:0009067,aspartate family amino acid biosynthetic process|GO:0009066,aspartate family amino acid…	GO:0031975,envelope|GO:0043229,intracellular organelle|GO:0043228,non-membrane-bounded organelle|GO:0005622,intracellular|GO:0043227,membrane-bounded organelle|GO:0043226,organelle|GO:0005856,cytoskeleton|GO:0009941,chloroplast envelope|GO:0009536,plastid|GO:0005634,nucleus|GO:0016020,membrane|GO:0005875,microtubule associated complex|GO:0044430,cytoskeletal part|GO:0044435,plastid part|GO:004443…			http://www.uniprot.org/uniprot/Q9FXI5	FALSE
Gh_A11G1695	AT2G18360	alpha/beta-Hydrolases superfamily protein	C7A10.750	O23220	1.72122	0.783431	69.87	9e-154	GO:0006810,transport|GO:0006812,cation transport|GO:0006811,ion transport|GO:0000041,transition metal ion transport|GO:0044765,single-organism transport|GO:0030001,metal ion transport|GO:0044699,single-organism process|GO:0008152,metabolic process|GO:0051234,establishment of localization|GO:0051179,localization|GO:1902578,single-organism localization		GO:0016787,hydrolase activity|GO:0003824,catalytic activity		http://www.uniprot.org/uniprot/O23220	FALSE
Gh_D04G1043	AT3G53180	glutamate-ammonia ligases;catalytics;glutamate-ammonia ligases	GLN1-1	Q56WN1	1.71923	0.781766	25	0.11	GO:0042221,response to chemical|GO:0044238,primary metabolic process|GO:0009399,nitrogen fixation|GO:0044283,small molecule biosynthetic process|GO:0019752,carboxylic acid metabolic process|GO:2001057,reactive nitrogen species metabolic process|GO:0044249,cellular biosynthetic process|GO:0006807,nitrogen compound metabolic process|GO:0044281,small molecule metabolic process|GO:0071941,nitrogen cy…	GO:0022626,cytosolic ribosome|GO:0043229,intracellular organelle|GO:0043228,non-membrane-bounded organelle|GO:0043226,organelle|GO:0030054,cell junction|GO:0005737,cytoplasm|GO:0005618,cell wall|GO:0016020,membrane|GO:0030529,ribonucleoprotein complex|GO:0071944,cell periphery|GO:0030312,external encapsulating structure|GO:0055044,symplast|GO:0005911,cell-cell junction|GO:0005886,plasma membrane|…	GO:0035639,purine ribonucleoside triphosphate binding|GO:0016211,ammonia ligase activity|GO:0016880,acid-ammonia (or amide) ligase activity|GO:0005488,binding|GO:0043167,ion binding|GO:1901363,heterocyclic compound binding|GO:1901265,nucleoside phosphate binding|GO:0001882,nucleoside binding|GO:0043168,anion binding|GO:0043169,cation binding|GO:0046914,transition metal ion binding|GO:0000166,nucl…	ath00630,Glyoxylate and dicarboxylate metabolism|ath00220,Arginine biosynthesis|ath00250,Alanine, aspartate and glutamate metabolism|ath00910,Nitrogen metabolism|ath01230,Biosynthesis of amino acids|ath01100,Metabolic pathways	http://www.uniprot.org/uniprot/Q56WN1	FALSE
Gh_D04G0153	AT4G39490	cytochrome P450, family 96, subfamily A, polypeptide 10	CYP96A10	F4JW26	1.71875	0.781358	38.27	4e-116	GO:0008152,metabolic process|GO:0044710,single-organism metabolic process|GO:0044699,single-organism process|GO:0055114,oxidation-reduction process		GO:0043169,cation binding|GO:0004497,monooxygenase activity|GO:0046914,transition metal ion binding|GO:0020037,heme binding|GO:0046906,tetrapyrrole binding|GO:0097159,organic cyclic compound binding|GO:0016705,oxidoreductase activity, acting on paired donors, with incorporation or reduction of molecular oxygen|GO:0043167,ion binding|GO:0003824,catalytic activity|GO:0005488,binding|GO:0005506,iron…		http://www.uniprot.org/uniprot/F4JW26	FALSE
Gh_A13G2333	AT3G24350	syntaxin of plants 32	SYP32	Q9LK09	1.71866	0.781287	67.28	2e-110	GO:0045184,establishment of protein localization|GO:0033036,macromolecule localization|GO:0006810,transport|GO:0016192,vesicle-mediated transport|GO:0046907,intracellular transport|GO:0070727,cellular macromolecule localization|GO:0006886,intracellular protein transport|GO:0009987,cellular process|GO:0034613,cellular protein localization|GO:0016043,cellular component organization|GO:0061025,membr…	GO:0005737,cytoplasm|GO:0005794,Golgi apparatus|GO:0043231,intracellular membrane-bounded organelle|GO:0016021,integral component of membrane|GO:0016020,membrane|GO:0044464,cell part|GO:0044444,cytoplasmic part|GO:0005623,cell|GO:0005622,intracellular|GO:0043229,intracellular organelle|GO:0012505,endomembrane system|GO:0044424,intracellular part|GO:0044425,membrane part|GO:0043227,membrane-bounde…	GO:0005484,SNAP receptor activity|GO:0005488,binding|GO:0005515,protein binding	ath04130,SNARE interactions in vesicular transport	http://www.uniprot.org/uniprot/Q9LK09	FALSE
Gh_A02G0178	AT4G14040	selenium-binding protein 2	SBP2	Q93WN0	1.71061	0.774511	72.69	0	GO:0048856,anatomical structure development|GO:0030154,cell differentiation|GO:0007275,multicellular organismal development|GO:0071840,cellular component organization or biogenesis|GO:0048229,gametophyte development|GO:0009553,embryo sac development|GO:0000741,karyogamy|GO:0048869,cellular developmental process|GO:0009559,embryo sac central cell differentiation|GO:0016043,cellular component organ…		GO:0008430,selenium binding|GO:0005488,binding		http://www.uniprot.org/uniprot/Q93WN0	FALSE
Gh_A05G2401	AT5G05340	Peroxidase superfamily protein	PER52	Q9FLC0	1.70683	0.771319	77.44	2e-163	GO:0009893,positive regulation of metabolic process|GO:0019222,regulation of metabolic process|GO:0031328,positive regulation of cellular biosynthetic process|GO:0031326,regulation of cellular biosynthetic process|GO:0031325,positive regulation of cellular metabolic process|GO:0031323,regulation of cellular metabolic process|GO:0044248,cellular catabolic process|GO:0044249,cellular biosynthetic p…	GO:0005737,cytoplasm|GO:0005794,Golgi apparatus|GO:0043231,intracellular membrane-bounded organelle|GO:0005618,cell wall|GO:0005829,cytosol|GO:0044464,cell part|GO:0044444,cytoplasmic part|GO:0005623,cell|GO:0030312,external encapsulating structure|GO:0048046,apoplast|GO:0043229,intracellular organelle|GO:0071944,cell periphery|GO:0012505,endomembrane system|GO:0044424,intracellular part|GO:00056…	GO:0043169,cation binding|GO:0046872,metal ion binding|GO:0020037,heme binding|GO:0046906,tetrapyrrole binding|GO:0097159,organic cyclic compound binding|GO:0016209,antioxidant activity|GO:0043167,ion binding|GO:1901363,heterocyclic compound binding|GO:0003824,catalytic activity|GO:0005488,binding|GO:0005515,protein binding|GO:0016684,oxidoreductase activity, acting on peroxide as acceptor|GO:000…	ath00940,Phenylpropanoid biosynthesis|ath01100,Metabolic pathways|ath01110,Biosynthesis of secondary metabolites	http://www.uniprot.org/uniprot/Q9FLC0	FALSE
Gh_A13G2072	AT2G40890	cytochrome P450, family 98, subfamily A, polypeptide 3	CYP98A3	O22203	1.70569	0.770352	79.45	0	GO:0009893,positive regulation of metabolic process|GO:0019222,regulation of metabolic process|GO:0009891,positive regulation of biosynthetic process|GO:0006950,response to stress|GO:0009611,response to wounding|GO:0044249,cellular biosynthetic process|GO:0009698,phenylpropanoid metabolic process|GO:0009699,phenylpropanoid biosynthetic process|GO:0044699,single-organism process|GO:0080090,regulat…	GO:0005737,cytoplasm|GO:0005783,endoplasmic reticulum|GO:0016021,integral component of membrane|GO:0016020,membrane|GO:0044464,cell part|GO:0044444,cytoplasmic part|GO:0005739,mitochondrion|GO:0005622,intracellular|GO:0005623,cell|GO:0043229,intracellular organelle|GO:0071944,cell periphery|GO:0012505,endomembrane system|GO:0005886,plasma membrane|GO:0044424,intracellular part|GO:0044425,membrane…	GO:0043169,cation binding|GO:0004497,monooxygenase activity|GO:0046914,transition metal ion binding|GO:0020037,heme binding|GO:0016709,oxidoreductase activity, acting on paired donors, with incorporation or reduction of molecular oxygen, NAD(P)H as one donor, and incorporation of one atom of oxygen|GO:0097159,organic cyclic compound binding|GO:0046906,tetrapyrrole binding|GO:0016705,oxidoreductas…	ath01110,Biosynthesis of secondary metabolites|ath00940,Phenylpropanoid biosynthesis|ath00941,Flavonoid biosynthesis|ath01100,Metabolic pathways|ath00945,Stilbenoid, diarylheptanoid and gingerol biosynthesis	http://www.uniprot.org/uniprot/O22203	FALSE
Gh_A09G1171	AT2G42320	nucleolar protein gar2-related	At2g42320	Q9SLC7	1.69999	0.765523	28.81	0.0003	GO:0019752,carboxylic acid metabolic process|GO:0044249,cellular biosynthetic process|GO:0006807,nitrogen compound metabolic process|GO:0044281,small molecule metabolic process|GO:0044283,small molecule biosynthetic process|GO:0009069,serine family amino acid metabolic process|GO:0044699,single-organism process|GO:1901576,organic substance biosynthetic process|GO:0044710,single-organism metabolic…				http://www.uniprot.org/uniprot/Q9SLC7	FALSE
Gh_D02G0095	AT1G17130	Family of unknown function (DUF572)	At2g32050	Q9SKZ4	1.6949	0.7612	59.35	1e-76	GO:0006714,sesquiterpenoid metabolic process|GO:0019752,carboxylic acid metabolic process|GO:0044249,cellular biosynthetic process|GO:0044281,small molecule metabolic process|GO:0044283,small molecule biosynthetic process|GO:1902644,tertiary alcohol metabolic process|GO:1902645,tertiary alcohol biosynthetic process|GO:0072330,monocarboxylic acid biosynthetic process|GO:0044699,single-organism pro…				http://www.uniprot.org/uniprot/Q9SKZ4	FALSE
Gh_A01G1247	AT1G70830	MLP-like protein 28	MLP28	Q9SSK9	1.68595	0.753563	53.9	7e-56	GO:0006952,defense response|GO:0006950,response to stress|GO:0009607,response to biotic stimulus|GO:0050896,response to stimulus				http://www.uniprot.org/uniprot/Q9SSK9	FALSE
Gh_A11G1802	AT5G67230	Nucleotide-diphospho-sugar transferases superfamily protein	IRX14H	Q9FH90	1.68568	0.753335	68.75	0	GO:0044036,cell wall macromolecule metabolic process|GO:0045491,xylan metabolic process|GO:0045229,external encapsulating structure organization|GO:0034645,cellular macromolecule biosynthetic process|GO:0070592,cell wall polysaccharide biosynthetic process|GO:0033692,cellular polysaccharide biosynthetic process|GO:0071840,cellular component organization or biogenesis|GO:0044038,cell wall macromol…	GO:0043229,intracellular organelle|GO:0005622,intracellular|GO:0043227,membrane-bounded organelle|GO:0043226,organelle|GO:0031224,intrinsic component of membrane|GO:0005737,cytoplasm|GO:0031090,organelle membrane|GO:0016021,integral component of membrane|GO:0016020,membrane|GO:0044431,Golgi apparatus part|GO:0005794,Golgi apparatus|GO:0098588,bounding membrane of organelle|GO:0012505,endomembrane…	GO:0042285,xylosyltransferase activity|GO:0003824,catalytic activity|GO:0016740,transferase activity|GO:0016757,transferase activity, transferring glycosyl groups|GO:0016763,transferase activity, transferring pentosyl groups|GO:0016758,transferase activity, transferring hexosyl groups|GO:0015020,glucuronosyltransferase activity|GO:0015018,galactosylgalactosylxylosylprotein 3-beta-glucuronosyltran…		http://www.uniprot.org/uniprot/Q9FH90	FALSE
Gh_A10G1642	AT5G12380	annexin 8	ANNAT8	Q94CK4	1.67681	0.74572	63.67	1e-148	GO:0009415,response to water|GO:0009628,response to abiotic stimulus|GO:0042221,response to chemical|GO:0050896,response to stimulus|GO:0009266,response to temperature stimulus|GO:0006950,response to stress|GO:0006970,response to osmotic stress|GO:0001101,response to acid chemical|GO:0009414,response to water deprivation|GO:0009651,response to salt stress|GO:0009409,response to cold|GO:0009408,re…		GO:0043168,anion binding|GO:0043169,cation binding|GO:0005543,phospholipid binding|GO:0005544,calcium-dependent phospholipid binding|GO:0008289,lipid binding|GO:0043167,ion binding|GO:0005509,calcium ion binding|GO:0046872,metal ion binding|GO:0005488,binding		http://www.uniprot.org/uniprot/Q94CK4	FALSE
Gh_A01G1580	AT1G12350	4-phospho-panto-thenoylcysteine synthetase	PPCS1	Q8GXR5	1.66243	0.733296	71.75	1e-154	GO:0055086,nucleobase-containing small molecule metabolic process|GO:0015936,coenzyme A metabolic process|GO:0015937,coenzyme A biosynthetic process|GO:0006732,coenzyme metabolic process|GO:0046390,ribose phosphate biosynthetic process|GO:0044249,cellular biosynthetic process|GO:0034641,cellular nitrogen compound metabolic process|GO:0009165,nucleotide biosynthetic process|GO:0009108,coenzyme bio…		GO:0003824,catalytic activity|GO:0016881,acid-amino acid ligase activity|GO:0016879,ligase activity, forming carbon-nitrogen bonds|GO:0004632,phosphopantothenate--cysteine ligase activity|GO:0016874,ligase activity	ath00770,Pantothenate and CoA biosynthesis|ath01100,Metabolic pathways	http://www.uniprot.org/uniprot/Q8GXR5	FALSE
Gh_D11G0177	AT4G24130	Protein of unknown function, DUF538	T19F6.7	O22978	1.6619	0.732837	74.48	6e-75		GO:0043231,intracellular membrane-bounded organelle|GO:0005634,nucleus|GO:0044464,cell part|GO:0005623,cell|GO:0005622,intracellular|GO:0043229,intracellular organelle|GO:0044424,intracellular part|GO:0043227,membrane-bounded organelle|GO:0043226,organelle			http://www.uniprot.org/uniprot/O22978	FALSE
Gh_D02G1447	AT1G70830	MLP-like protein 28	MLP28	Q9SSK9	1.65344	0.725471	66.89	6e-62	GO:0006952,defense response|GO:0006950,response to stress|GO:0009607,response to biotic stimulus|GO:0050896,response to stimulus				http://www.uniprot.org/uniprot/Q9SSK9	FALSE
Gh_A02G0379	0	0	Gh_A02G0379		1.64631	0.719237								FALSE
Gh_D12G1612	AT5G15490	UDP-glucose 6-dehydrogenase family protein	UGD3	Q9LF33	1.63732	0.711334	88.33	0	GO:0019321,pentose metabolic process|GO:0010393,galacturonan metabolic process|GO:0071669,plant-type cell wall organization or biogenesis|GO:0019752,carboxylic acid metabolic process|GO:0006807,nitrogen compound metabolic process|GO:0044723,single-organism carbohydrate metabolic process|GO:0034641,cellular nitrogen compound metabolic process|GO:0009165,nucleotide biosynthetic process|GO:0045229,e…	GO:0005737,cytoplasm|GO:0005622,intracellular|GO:0043231,intracellular membrane-bounded organelle|GO:0005618,cell wall|GO:0005829,cytosol|GO:0044464,cell part|GO:0044444,cytoplasmic part|GO:0005623,cell|GO:0043226,organelle|GO:0043229,intracellular organelle|GO:0071944,cell periphery|GO:0044424,intracellular part|GO:0030312,external encapsulating structure|GO:0043227,membrane-bounded organelle|GO…	GO:0050662,coenzyme binding|GO:0016614,oxidoreductase activity, acting on CH-OH group of donors|GO:0016616,oxidoreductase activity, acting on the CH-OH group of donors, NAD or NADP as acceptor|GO:0051287,NAD binding|GO:0000166,nucleotide binding|GO:0036094,small molecule binding|GO:0003824,catalytic activity|GO:0048037,cofactor binding|GO:0005488,binding|GO:0097159,organic cyclic compound binding…	ath00500,Starch and sucrose metabolism|ath00040,Pentose and glucuronate interconversions|ath00520,Amino sugar and nucleotide sugar metabolism|ath00053,Ascorbate and aldarate metabolism|ath01100,Metabolic pathways	http://www.uniprot.org/uniprot/Q9LF33	FALSE
Gh_D05G0344	AT3G45310	Cysteine proteinases superfamily protein	At3g45310	Q8RWQ9	1.63536	0.709609	71.72	3e-180	GO:0044238,primary metabolic process|GO:0019538,protein metabolic process|GO:0043170,macromolecule metabolic process|GO:0071704,organic substance metabolic process|GO:0008152,metabolic process|GO:0006508,proteolysis	GO:0005737,cytoplasm|GO:0043231,intracellular membrane-bounded organelle|GO:0005773,vacuole|GO:0044464,cell part|GO:0043229,intracellular organelle|GO:0005623,cell|GO:0005622,intracellular|GO:0044444,cytoplasmic part|GO:0044424,intracellular part|GO:0043227,membrane-bounded organelle|GO:0043226,organelle	GO:0016787,hydrolase activity|GO:0003824,catalytic activity|GO:0070011,peptidase activity, acting on L-amino acid peptides|GO:0008233,peptidase activity|GO:0008234,cysteine-type peptidase activity		http://www.uniprot.org/uniprot/Q8RWQ9	FALSE
Gh_A08G1368	AT1G32100	pinoresinol reductase 1	PRR1	Q9FVQ6	1.63471	0.709037	68.71	1e-163	GO:0044036,cell wall macromolecule metabolic process|GO:1901360,organic cyclic compound metabolic process|GO:0034645,cellular macromolecule biosynthetic process|GO:0070592,cell wall polysaccharide biosynthetic process|GO:0016051,carbohydrate biosynthetic process|GO:0009698,phenylpropanoid metabolic process|GO:0009699,phenylpropanoid biosynthetic process|GO:0044699,single-organism process|GO:00440…		GO:0016628,oxidoreductase activity, acting on the CH-CH group of donors, NAD or NADP as acceptor|GO:0016627,oxidoreductase activity, acting on the CH-CH group of donors|GO:0010283,pinoresinol reductase activity|GO:0003824,catalytic activity|GO:0016491,oxidoreductase activity		http://www.uniprot.org/uniprot/Q9FVQ6	FALSE
Gh_D03G0246	AT5G67400	root hair specific 19	PER73	Q43873	1.62405	0.699593	73.23	2e-174	GO:0022622,root system development|GO:0030154,cell differentiation|GO:0044248,cellular catabolic process|GO:0042744,hydrogen peroxide catabolic process|GO:0042743,hydrogen peroxide metabolic process|GO:0090558,plant epidermis development|GO:0009653,anatomical structure morphogenesis|GO:0007275,multicellular organismal development|GO:0044699,single-organism process|GO:0044712,single-organism catab…	GO:0005576,extracellular region	GO:0043169,cation binding|GO:0046872,metal ion binding|GO:0020037,heme binding|GO:0046906,tetrapyrrole binding|GO:0097159,organic cyclic compound binding|GO:0016209,antioxidant activity|GO:0043167,ion binding|GO:1901363,heterocyclic compound binding|GO:0003824,catalytic activity|GO:0005488,binding|GO:0016684,oxidoreductase activity, acting on peroxide as acceptor|GO:0004601,peroxidase activity|GO…	ath00940,Phenylpropanoid biosynthesis|ath01100,Metabolic pathways|ath01110,Biosynthesis of secondary metabolites	http://www.uniprot.org/uniprot/Q43873	FALSE
Gh_D10G1761	0	0	PANK2	Q8L5Y9	1.62068	0.696601	39.47	6.6	GO:0009165,nucleotide biosynthetic process|GO:0009163,nucleoside biosynthetic process|GO:1901362,organic cyclic compound biosynthetic process|GO:0042451,purine nucleoside biosynthetic process|GO:1901360,organic cyclic compound metabolic process|GO:0044710,single-organism metabolic process|GO:0044711,single-organism biosynthetic process|GO:0034032,purine nucleoside bisphosphate metabolic process|G…	GO:0005737,cytoplasm|GO:0005829,cytosol|GO:0044464,cell part|GO:0005623,cell|GO:0005622,intracellular|GO:0044444,cytoplasmic part|GO:0044424,intracellular part	GO:0035639,purine ribonucleoside triphosphate binding|GO:0005488,binding|GO:0043167,ion binding|GO:1901363,heterocyclic compound binding|GO:1901265,nucleoside phosphate binding|GO:0001882,nucleoside binding|GO:0043168,anion binding|GO:0000166,nucleotide binding|GO:0016740,transferase activity|GO:0001883,purine nucleoside binding|GO:0032549,ribonucleoside binding|GO:0017076,purine nucleotide bindi…	ath00770,Pantothenate and CoA biosynthesis|ath01100,Metabolic pathways	http://www.uniprot.org/uniprot/Q8L5Y9	FALSE
Gh_D05G0552	AT2G24170	Endomembrane protein 70 protein family	TMN10	Q8RWW1	1.61765	0.693895	85.06	0	GO:0031365,N-terminal protein amino acid modification|GO:0044249,cellular biosynthetic process|GO:0006499,N-terminal protein myristoylation|GO:0034645,cellular macromolecule biosynthetic process|GO:1901576,organic substance biosynthetic process|GO:0042158,lipoprotein biosynthetic process|GO:0043170,macromolecule metabolic process|GO:0043543,protein acylation|GO:0044260,cellular macromolecule meta…	GO:0043229,intracellular organelle|GO:0005622,intracellular|GO:0043227,membrane-bounded organelle|GO:0043226,organelle|GO:0031224,intrinsic component of membrane|GO:0010008,endosome membrane|GO:0005737,cytoplasm|GO:0031090,organelle membrane|GO:0016021,integral component of membrane|GO:0016020,membrane|GO:0044431,Golgi apparatus part|GO:0005794,Golgi apparatus|GO:0098588,bounding membrane of orga…			http://www.uniprot.org/uniprot/Q8RWW1	FALSE
Gh_D13G2293	AT3G05600	alpha/beta-Hydrolases superfamily protein	F18C1.13	Q9M9W5	1.61189	0.688755	54.94	1e-130	GO:0008152,metabolic process		GO:0016787,hydrolase activity|GO:0003824,catalytic activity		http://www.uniprot.org/uniprot/Q9M9W5	FALSE
Gh_A12G1246	AT1G03940	HXXXD-type acyl-transferase family protein	3AT1	Q9ZWB4	1.60868	0.685877	41.53	2e-118	GO:0008152,metabolic process		GO:0003824,catalytic activity|GO:0016740,transferase activity|GO:0016746,transferase activity, transferring acyl groups|GO:0016747,transferase activity, transferring acyl groups other than amino-acyl groups		http://www.uniprot.org/uniprot/Q9ZWB4	FALSE
Gh_A12G0444	AT2G35020	N-acetylglucosamine-1-phosphate uridylyltransferase 2	GLCNAC1PUT2	O64765	1.60523	0.682781	82	0	GO:0046349,amino sugar biosynthetic process|GO:0044249,cellular biosynthetic process|GO:0034641,cellular nitrogen compound metabolic process|GO:0009165,nucleotide biosynthetic process|GO:0044281,small molecule metabolic process|GO:1901362,organic cyclic compound biosynthetic process|GO:0044699,single-organism process|GO:0006139,nucleobase-containing compound metabolic process|GO:0044710,single-or…	GO:0005737,cytoplasm|GO:0005829,cytosol|GO:0044464,cell part|GO:0005623,cell|GO:0005622,intracellular|GO:0044444,cytoplasmic part|GO:0044424,intracellular part	GO:0016779,nucleotidyltransferase activity|GO:0052630,UDP-N-acetylgalactosamine diphosphorylase activity|GO:0016772,transferase activity, transferring phosphorus-containing groups|GO:0003824,catalytic activity|GO:0016740,transferase activity|GO:0003977,UDP-N-acetylglucosamine diphosphorylase activity|GO:0051748,UTP-monosaccharide-1-phosphate uridylyltransferase activity|GO:0003983,UTP:glucose-1-p…	ath00520,Amino sugar and nucleotide sugar metabolism|ath01100,Metabolic pathways	http://www.uniprot.org/uniprot/O64765	FALSE
Gh_A06G2111	AT5G49720	glycosyl hydrolase 9A1	KOR	Q38890	1.60126	0.679208	81.52	0	GO:0022622,root system development|GO:0009746,response to hexose|GO:0008104,protein localization|GO:0048589,developmental growth|GO:0048588,developmental cell growth|GO:0048468,cell development|GO:0048469,cell maturation|GO:0009167,purine ribonucleoside monophosphate metabolic process|GO:0007165,signal transduction|GO:0009161,ribonucleoside monophosphate metabolic process|GO:0032989,cellular comp…	GO:0043229,intracellular organelle|GO:0071944,cell periphery|GO:0043227,membrane-bounded organelle|GO:0043226,organelle|GO:0031224,intrinsic component of membrane|GO:0005737,cytoplasm|GO:0031984,organelle subcompartment|GO:0016021,integral component of membrane|GO:0016020,membrane|GO:0044431,Golgi apparatus part|GO:0005794,Golgi apparatus|GO:0012505,endomembrane system|GO:0005886,plasma membrane|…	GO:0016787,hydrolase activity|GO:0008810,cellulase activity|GO:0016798,hydrolase activity, acting on glycosyl bonds|GO:0003824,catalytic activity|GO:0004553,hydrolase activity, hydrolyzing O-glycosyl compounds		http://www.uniprot.org/uniprot/Q38890	FALSE
Gh_A02G1466	AT4G37530	Peroxidase superfamily protein	PER51	Q9SZE7	1.59694	0.675314	73.94	2e-175	GO:0044712,single-organism catabolic process|GO:0009628,response to abiotic stimulus|GO:0044710,single-organism metabolic process|GO:0006970,response to osmotic stress|GO:0044237,cellular metabolic process|GO:0050896,response to stimulus|GO:0009987,cellular process|GO:0072593,reactive oxygen species metabolic process|GO:0044248,cellular catabolic process|GO:0006950,response to stress|GO:0042744,h…	GO:0005576,extracellular region	GO:0043169,cation binding|GO:0046872,metal ion binding|GO:0020037,heme binding|GO:0046906,tetrapyrrole binding|GO:0097159,organic cyclic compound binding|GO:0016209,antioxidant activity|GO:0043167,ion binding|GO:1901363,heterocyclic compound binding|GO:0003824,catalytic activity|GO:0005488,binding|GO:0005515,protein binding|GO:0016684,oxidoreductase activity, acting on peroxide as acceptor|GO:000…	ath00940,Phenylpropanoid biosynthesis|ath01100,Metabolic pathways|ath01110,Biosynthesis of secondary metabolites	http://www.uniprot.org/uniprot/Q9SZE7	FALSE
Gh_A11G1591	AT4G35905	0	At4g02900	Q9SY14	1.58979	0.668836	35.9	0.22	GO:0006811,ion transport|GO:0006810,transport|GO:0044765,single-organism transport|GO:1902578,single-organism localization|GO:0051234,establishment of localization|GO:0051179,localization|GO:0044699,single-organism process	GO:0044425,membrane part|GO:0016021,integral component of membrane|GO:0016020,membrane|GO:0031224,intrinsic component of membrane			http://www.uniprot.org/uniprot/Q9SY14	FALSE
Gh_D08G0832	AT5G06730	Peroxidase superfamily protein	PER54	Q9FG34	1.58922	0.668322	59.21	1e-132	GO:0044712,single-organism catabolic process|GO:0044710,single-organism metabolic process|GO:0044237,cellular metabolic process|GO:0050896,response to stimulus|GO:0009987,cellular process|GO:0072593,reactive oxygen species metabolic process|GO:0044248,cellular catabolic process|GO:0006950,response to stress|GO:0042744,hydrogen peroxide catabolic process|GO:0044763,single-organism cellular process…	GO:0005737,cytoplasm|GO:0043231,intracellular membrane-bounded organelle|GO:0005773,vacuole|GO:0098588,bounding membrane of organelle|GO:0016020,membrane|GO:0044464,cell part|GO:0044444,cytoplasmic part|GO:0005623,cell|GO:0005774,vacuolar membrane|GO:0044446,intracellular organelle part|GO:0043229,intracellular organelle|GO:0005576,extracellular region|GO:0044437,vacuolar part|GO:0044424,intracel…	GO:0043169,cation binding|GO:0046872,metal ion binding|GO:0020037,heme binding|GO:0046906,tetrapyrrole binding|GO:0097159,organic cyclic compound binding|GO:0016209,antioxidant activity|GO:0043167,ion binding|GO:1901363,heterocyclic compound binding|GO:0003824,catalytic activity|GO:0005488,binding|GO:0016684,oxidoreductase activity, acting on peroxide as acceptor|GO:0004601,peroxidase activity|GO…	ath00940,Phenylpropanoid biosynthesis|ath01100,Metabolic pathways|ath01110,Biosynthesis of secondary metabolites	http://www.uniprot.org/uniprot/Q9FG34	FALSE
Gh_A11G2673	AT5G17920	Cobalamin-independent synthase family protein	MS1	O50008	1.58922	0.668317	89.02	0	GO:0009628,response to abiotic stimulus|GO:0010038,response to metal ion|GO:0006950,response to stress|GO:1990267,response to transition metal nanoparticle|GO:0019752,carboxylic acid metabolic process|GO:0044249,cellular biosynthetic process|GO:0006807,nitrogen compound metabolic process|GO:0009067,aspartate family amino acid biosynthetic process|GO:0009066,aspartate family amino acid metabolic p…	GO:0048046,apoplast|GO:0042579,microbody|GO:0043229,intracellular organelle|GO:0071944,cell periphery|GO:0043227,membrane-bounded organelle|GO:0043226,organelle|GO:0030054,cell junction|GO:0005737,cytoplasm|GO:0009536,plastid|GO:0031090,organelle membrane|GO:0009532,plastid stroma|GO:0005773,vacuole|GO:0009570,chloroplast stroma|GO:0098805,whole membrane|GO:0016020,membrane|GO:0005777,peroxisome|…	GO:0043169,cation binding|GO:0005507,copper ion binding|GO:0046914,transition metal ion binding|GO:0046872,metal ion binding|GO:0042084,5-methyltetrahydrofolate-dependent methyltransferase activity|GO:0042085,5-methyltetrahydropteroyltri-L-glutamate-dependent methyltransferase activity|GO:0043167,ion binding|GO:0008172,S-methyltransferase activity|GO:0003824,catalytic activity|GO:0016740,transfer…	ath00270,Cysteine and methionine metabolism|ath01110,Biosynthesis of secondary metabolites|ath01230,Biosynthesis of amino acids|ath00450,Selenocompound metabolism|ath01100,Metabolic pathways	http://www.uniprot.org/uniprot/O50008	FALSE
Gh_D02G0434	0	0	Gh_D02G0434		1.58797	0.667183								FALSE
Gh_A11G2131	AT1G08820	vamp/synaptobrevin-associated protein 27-2	PVA22	B9DHD7	1.58602	0.66541	41.38	6e-60	GO:0006810,transport|GO:0046907,intracellular transport|GO:0009987,cellular process|GO:0044419,interspecies interaction between organisms|GO:0044764,multi-organism cellular process|GO:0016032,viral process|GO:0051649,establishment of localization in cell|GO:0044403,symbiosis, encompassing mutualism through parasitism|GO:0051704,multi-organism process|GO:0051234,establishment of localization|GO:00…	GO:0005783,endoplasmic reticulum|GO:0005789,endoplasmic reticulum membrane|GO:0042175,nuclear outer membrane-endoplasmic reticulum membrane network|GO:0043229,intracellular organelle|GO:0071944,cell periphery|GO:0043227,membrane-bounded organelle|GO:0043226,organelle|GO:0031224,intrinsic component of membrane|GO:0005737,cytoplasm|GO:0031090,organelle membrane|GO:0016021,integral component of memb…			http://www.uniprot.org/uniprot/B9DHD7	FALSE
Gh_A13G2113	AT1G49910	Transducin/WD40 repeat-like superfamily protein	BUB3.2	Q9C701	1.58441	0.663941	87.58	0	GO:0048589,developmental growth|GO:0071840,cellular component organization or biogenesis|GO:0044710,single-organism metabolic process|GO:0044711,single-organism biosynthetic process|GO:0000003,reproduction|GO:0048869,cellular developmental process|GO:0006260,DNA replication|GO:0006261,DNA-dependent DNA replication|GO:0030163,protein catabolic process|GO:0010033,response to organic substance|GO:00…	GO:0043229,intracellular organelle|GO:0043228,non-membrane-bounded organelle|GO:0043227,membrane-bounded organelle|GO:0043226,organelle|GO:0005856,cytoskeleton|GO:0005819,spindle|GO:0005634,nucleus|GO:0044430,cytoskeletal part|GO:0000776,kinetochore|GO:0005694,chromosome|GO:0005737,cytoplasm|GO:0015630,microtubule cytoskeleton|GO:0000793,condensed chromosome|GO:0000775,chromosome, centromeric reg…			http://www.uniprot.org/uniprot/Q9C701	FALSE
Gh_A06G1599	AT1G30620	NAD(P)-binding Rossmann-fold superfamily protein	MUR4	Q9SA77	1.58423	0.663786	85.85	0	GO:0044238,primary metabolic process|GO:0009165,nucleotide biosynthetic process|GO:0007165,signal transduction|GO:1901362,organic cyclic compound biosynthetic process|GO:1901360,organic cyclic compound metabolic process|GO:0009755,hormone-mediated signaling pathway|GO:0044710,single-organism metabolic process|GO:0044711,single-organism biosynthetic process|GO:0071704,organic substance metabolic p…	GO:0043229,intracellular organelle|GO:0005622,intracellular|GO:0043227,membrane-bounded organelle|GO:0043226,organelle|GO:0031224,intrinsic component of membrane|GO:0005737,cytoplasm|GO:0031985,Golgi cisterna|GO:0031984,organelle subcompartment|GO:0031090,organelle membrane|GO:0016021,integral component of membrane|GO:0016020,membrane|GO:0044431,Golgi apparatus part|GO:0005795,Golgi stack|GO:0005…	GO:0016857,racemase and epimerase activity, acting on carbohydrates and derivatives|GO:0016854,racemase and epimerase activity|GO:0016853,isomerase activity|GO:0050662,coenzyme binding|GO:0003824,catalytic activity|GO:0048037,cofactor binding|GO:0005488,binding|GO:0050373,UDP-arabinose 4-epimerase activity|GO:0003978,UDP-glucose 4-epimerase activity	ath00520,Amino sugar and nucleotide sugar metabolism|ath01100,Metabolic pathways	http://www.uniprot.org/uniprot/Q9SA77	FALSE
Gh_A11G0474	AT4G33950	Protein kinase superfamily protein	SRK2E	Q940H6	1.58385	0.663438	83.9	2e-171	GO:0044238,primary metabolic process|GO:0019222,regulation of metabolic process|GO:0051049,regulation of transport|GO:0006820,anion transport|GO:0007165,signal transduction|GO:0044283,small molecule biosynthetic process|GO:0034765,regulation of ion transmembrane transport|GO:0034762,regulation of transmembrane transport|GO:0009755,hormone-mediated signaling pathway|GO:0044710,single-organism meta…	GO:0005737,cytoplasm|GO:0043231,intracellular membrane-bounded organelle|GO:0005829,cytosol|GO:0044464,cell part|GO:0044444,cytoplasmic part|GO:0005623,cell|GO:0043226,organelle|GO:0043229,intracellular organelle|GO:0044424,intracellular part|GO:0005622,intracellular|GO:0043227,membrane-bounded organelle|GO:0005634,nucleus	GO:0035639,purine ribonucleoside triphosphate binding|GO:0019899,enzyme binding|GO:0004672,protein kinase activity|GO:0043167,ion binding|GO:1901363,heterocyclic compound binding|GO:1901265,nucleoside phosphate binding|GO:0001882,nucleoside binding|GO:0043168,anion binding|GO:0000166,nucleotide binding|GO:0004674,protein serine/threonine kinase activity|GO:0016740,transferase activity|GO:0001883,…	ath04075,Plant hormone signal transduction	http://www.uniprot.org/uniprot/Q940H6	FALSE
Gh_Sca007146G01	AT5G39110	RmlC-like cupins superfamily protein	At5g39110	Q9FID0	1.5784	0.65846	72.43	2e-107		GO:0048046,apoplast|GO:0005576,extracellular region	GO:0043169,cation binding|GO:0046914,transition metal ion binding|GO:0030145,manganese ion binding|GO:0043167,ion binding|GO:0005488,binding|GO:0045735,nutrient reservoir activity|GO:0046872,metal ion binding		http://www.uniprot.org/uniprot/Q9FID0	FALSE
Gh_D05G1751	AT1G60420	DC1 domain-containing protein	At1g60420	O80763	1.56974	0.650525	41.18	6e-35	GO:0022604,regulation of cell morphogenesis|GO:0048638,regulation of developmental growth|GO:0008152,metabolic process|GO:0048589,developmental growth|GO:0080092,regulation of pollen tube growth|GO:2000241,regulation of reproductive process|GO:0048468,cell development|GO:0051128,regulation of cellular component organization|GO:0042592,homeostatic process|GO:0032501,multicellular organismal proces…	GO:0005737,cytoplasm|GO:0005829,cytosol|GO:0044464,cell part|GO:0005623,cell|GO:0005622,intracellular|GO:0044444,cytoplasmic part|GO:0044424,intracellular part	GO:0047134,protein-disulfide reductase activity|GO:0003824,catalytic activity|GO:0016651,oxidoreductase activity, acting on NAD(P)H|GO:0016667,oxidoreductase activity, acting on a sulfur group of donors|GO:0016668,oxidoreductase activity, acting on a sulfur group of donors, NAD(P) as acceptor|GO:0016491,oxidoreductase activity		http://www.uniprot.org/uniprot/O80763	FALSE
Gh_A08G0386	AT3G62730	0	RRP6L2	A9LLI7	1.56569	0.646796	32.61	0.78	GO:0071704,organic substance metabolic process|GO:0006139,nucleobase-containing compound metabolic process|GO:0044238,primary metabolic process|GO:0009987,cellular process|GO:0006725,cellular aromatic compound metabolic process|GO:0044237,cellular metabolic process|GO:0043170,macromolecule metabolic process|GO:0090304,nucleic acid metabolic process|GO:0090305,nucleic acid phosphodiester bond hydr…	GO:0044464,cell part|GO:0005623,cell|GO:0005622,intracellular	GO:0016787,hydrolase activity|GO:0008408,3'-5' exonuclease activity|GO:0004518,nuclease activity|GO:0097159,organic cyclic compound binding|GO:0004527,exonuclease activity|GO:0016788,hydrolase activity, acting on ester bonds|GO:0000166,nucleotide binding|GO:0036094,small molecule binding|GO:0003824,catalytic activity|GO:0005488,binding|GO:0003676,nucleic acid binding|GO:1901363,heterocyclic compo…	ath03018,RNA degradation	http://www.uniprot.org/uniprot/A9LLI7	FALSE
Gh_A11G2742	AT5G12250	beta-6 tubulin	TUBB6	P29514	1.56566	0.646775	98.14	0	GO:0022622,root system development|GO:0044238,primary metabolic process|GO:0048589,developmental growth|GO:0048588,developmental cell growth|GO:0048468,cell development|GO:0048469,cell maturation|GO:0009167,purine ribonucleoside monophosphate metabolic process|GO:0007165,signal transduction|GO:0009161,ribonucleoside monophosphate metabolic process|GO:1901576,organic substance biosynthetic process…	GO:0005856,cytoskeleton|GO:0043234,protein complex|GO:0015630,microtubule cytoskeleton|GO:0043228,non-membrane-bounded organelle|GO:0043232,intracellular non-membrane-bounded organelle|GO:0044464,cell part|GO:0016020,membrane|GO:0071944,cell periphery|GO:0005623,cell|GO:0005737,cytoplasm|GO:0044446,intracellular organelle part|GO:0043229,intracellular organelle|GO:0044430,cytoskeletal part|GO:000…	GO:0005200,structural constituent of cytoskeleton|GO:0035639,purine ribonucleoside triphosphate binding|GO:0005488,binding|GO:0005198,structural molecule activity|GO:1901363,heterocyclic compound binding|GO:1901265,nucleoside phosphate binding|GO:0001882,nucleoside binding|GO:0043168,anion binding|GO:0016462,pyrophosphatase activity|GO:0000166,nucleotide binding|GO:0032561,guanyl ribonucleotide b…	ath04145,Phagosome	http://www.uniprot.org/uniprot/P29514	FALSE
Gh_D11G2791	AT3G62550	Adenine nucleotide alpha hydrolases-like superfamily protein	At3g62550	Q93W91	1.56526	0.646406	47.4	1e-48	GO:0009607,response to biotic stimulus|GO:0009605,response to external stimulus|GO:0043207,response to external biotic stimulus|GO:0009620,response to fungus|GO:0050896,response to stimulus|GO:0006950,response to stress|GO:0042221,response to chemical|GO:0002238,response to molecule of fungal origin|GO:0051707,response to other organism|GO:0010033,response to organic substance|GO:0051704,multi-or…	GO:0005737,cytoplasm|GO:0043231,intracellular membrane-bounded organelle|GO:0005773,vacuole|GO:0044464,cell part|GO:0043229,intracellular organelle|GO:0005623,cell|GO:0005622,intracellular|GO:0044444,cytoplasmic part|GO:0044424,intracellular part|GO:0043227,membrane-bounded organelle|GO:0043226,organelle	GO:0043168,anion binding|GO:0005488,binding|GO:0030554,adenyl nucleotide binding|GO:0035639,purine ribonucleoside triphosphate binding|GO:0097367,carbohydrate derivative binding|GO:1901363,heterocyclic compound binding|GO:1901265,nucleoside phosphate binding|GO:0000166,nucleotide binding|GO:0036094,small molecule binding|GO:0032553,ribonucleotide binding|GO:0032559,adenyl ribonucleotide binding|G…		http://www.uniprot.org/uniprot/Q93W91	FALSE
Gh_A02G1477	AT2G23150	natural resistance-associated macrophage protein 3	NRAMP3	Q9SNV9	1.56306	0.64437	79.44	0	GO:0009607,response to biotic stimulus|GO:0009617,response to bacterium|GO:0009893,positive regulation of metabolic process|GO:0019222,regulation of metabolic process|GO:0031325,positive regulation of cellular metabolic process|GO:0031323,regulation of cellular metabolic process|GO:0042592,homeostatic process|GO:0010043,response to zinc ion|GO:0055072,iron ion homeostasis|GO:0042742,defense respo…	GO:0043229,intracellular organelle|GO:0043227,membrane-bounded organelle|GO:0043226,organelle|GO:0031224,intrinsic component of membrane|GO:0005737,cytoplasm|GO:0031090,organelle membrane|GO:0005773,vacuole|GO:0016021,integral component of membrane|GO:0016020,membrane|GO:0005774,vacuolar membrane|GO:0044437,vacuolar part|GO:0030054,cell junction|GO:0005794,Golgi apparatus|GO:0098588,bounding memb…	GO:0005215,transporter activity		http://www.uniprot.org/uniprot/Q9SNV9	FALSE
Gh_D06G0825	AT3G43190	sucrose synthase 4	SUS4	Q9LXL5	1.56235	0.643719	74.37	0	GO:0009607,response to biotic stimulus|GO:0051716,cellular response to stimulus|GO:0019222,regulation of metabolic process|GO:0009627,systemic acquired resistance|GO:0031323,regulation of cellular metabolic process|GO:0071229,cellular response to acid chemical|GO:0044249,cellular biosynthetic process|GO:0023052,signaling|GO:0007165,signal transduction|GO:0070887,cellular response to chemical stim…	GO:0005737,cytoplasm|GO:0043231,intracellular membrane-bounded organelle|GO:0005773,vacuole|GO:0005829,cytosol|GO:0016020,membrane|GO:0044464,cell part|GO:0044444,cytoplasmic part|GO:0005623,cell|GO:0005622,intracellular|GO:0043229,intracellular organelle|GO:0071944,cell periphery|GO:0005886,plasma membrane|GO:0044424,intracellular part|GO:0043227,membrane-bounded organelle|GO:0043226,organelle	GO:0016157,sucrose synthase activity|GO:0035251,UDP-glucosyltransferase activity|GO:0046527,glucosyltransferase activity|GO:0003824,catalytic activity|GO:0016740,transferase activity|GO:0016757,transferase activity, transferring glycosyl groups|GO:0016758,transferase activity, transferring hexosyl groups|GO:0008194,UDP-glycosyltransferase activity	ath00500,Starch and sucrose metabolism|ath01100,Metabolic pathways	http://www.uniprot.org/uniprot/Q9LXL5	FALSE
Gh_A12G1486	AT5G15490	UDP-glucose 6-dehydrogenase family protein	UGD3	Q9LF33	1.5561	0.637933	88.12	0	GO:0019321,pentose metabolic process|GO:0010393,galacturonan metabolic process|GO:0071669,plant-type cell wall organization or biogenesis|GO:0019752,carboxylic acid metabolic process|GO:0006807,nitrogen compound metabolic process|GO:0044723,single-organism carbohydrate metabolic process|GO:0034641,cellular nitrogen compound metabolic process|GO:0009165,nucleotide biosynthetic process|GO:0045229,e…	GO:0005737,cytoplasm|GO:0005622,intracellular|GO:0043231,intracellular membrane-bounded organelle|GO:0005618,cell wall|GO:0005829,cytosol|GO:0044464,cell part|GO:0044444,cytoplasmic part|GO:0005623,cell|GO:0043226,organelle|GO:0043229,intracellular organelle|GO:0071944,cell periphery|GO:0044424,intracellular part|GO:0030312,external encapsulating structure|GO:0043227,membrane-bounded organelle|GO…	GO:0050662,coenzyme binding|GO:0016614,oxidoreductase activity, acting on CH-OH group of donors|GO:0016616,oxidoreductase activity, acting on the CH-OH group of donors, NAD or NADP as acceptor|GO:0051287,NAD binding|GO:0000166,nucleotide binding|GO:0036094,small molecule binding|GO:0003824,catalytic activity|GO:0048037,cofactor binding|GO:0005488,binding|GO:0097159,organic cyclic compound binding…	ath00500,Starch and sucrose metabolism|ath00040,Pentose and glucuronate interconversions|ath00520,Amino sugar and nucleotide sugar metabolism|ath00053,Ascorbate and aldarate metabolism|ath01100,Metabolic pathways	http://www.uniprot.org/uniprot/Q9LF33	FALSE
Gh_A10G1185	AT1G60710	NAD(P)-linked oxidoreductase superfamily protein	At1g60710	Q93ZN2	1.55055	0.632781	79.77	0	GO:0080090,regulation of primary metabolic process|GO:0019222,regulation of metabolic process|GO:0009167,purine ribonucleoside monophosphate metabolic process|GO:0044281,small molecule metabolic process|GO:0009161,ribonucleoside monophosphate metabolic process|GO:0009698,phenylpropanoid metabolic process|GO:0009699,phenylpropanoid biosynthetic process|GO:1901360,organic cyclic compound metabolic …	GO:0005737,cytoplasm|GO:0005829,cytosol|GO:0044464,cell part|GO:0005623,cell|GO:0005622,intracellular|GO:0044444,cytoplasmic part|GO:0044424,intracellular part	GO:0003824,catalytic activity|GO:0016491,oxidoreductase activity		http://www.uniprot.org/uniprot/Q93ZN2	FALSE
Gh_A08G0823	AT5G34940	glucuronidase 3	At5g34940	Q9FZP1	1.55018	0.632435	63.99	0	GO:0008152,metabolic process	GO:0000323,lytic vacuole|GO:0043229,intracellular organelle|GO:0071944,cell periphery|GO:0043227,membrane-bounded organelle|GO:0043226,organelle|GO:0005737,cytoplasm|GO:0044446,intracellular organelle part|GO:0031090,organelle membrane|GO:0005765,lysosomal membrane|GO:0005618,cell wall|GO:0098805,whole membrane|GO:0016020,membrane|GO:0005774,vacuolar membrane|GO:0044437,vacuolar part|GO:0098588,b…	GO:0016787,hydrolase activity|GO:0004566,beta-glucuronidase activity|GO:0016798,hydrolase activity, acting on glycosyl bonds|GO:0003824,catalytic activity|GO:0004553,hydrolase activity, hydrolyzing O-glycosyl compounds		http://www.uniprot.org/uniprot/Q9FZP1	FALSE
Gh_A06G0736	AT1G02180	ferredoxin-related	At1g02180	Q8GYG8	1.54862	0.630987							http://www.uniprot.org/uniprot/Q8GYG8	FALSE
Gh_D05G0948	AT2G28760	UDP-XYL synthase 6	UXS6	Q9ZV36	1.54223	0.625019	90.14	0	GO:0019321,pentose metabolic process|GO:0033320,UDP-D-xylose biosynthetic process|GO:0044723,single-organism carbohydrate metabolic process|GO:0034641,cellular nitrogen compound metabolic process|GO:0009165,nucleotide biosynthetic process|GO:0044281,small molecule metabolic process|GO:1901362,organic cyclic compound biosynthetic process|GO:0044699,single-organism process|GO:0006139,nucleobase-con…	GO:0005737,cytoplasm|GO:0016020,membrane|GO:0044464,cell part|GO:0005623,cell|GO:0005622,intracellular|GO:0071944,cell periphery|GO:0005886,plasma membrane|GO:0044424,intracellular part	GO:0050662,coenzyme binding|GO:0016829,lyase activity|GO:0016830,carbon-carbon lyase activity|GO:0016831,carboxy-lyase activity|GO:0003824,catalytic activity|GO:0048037,cofactor binding|GO:0005488,binding|GO:0048040,UDP-glucuronate decarboxylase activity	ath00500,Starch and sucrose metabolism|ath00520,Amino sugar and nucleotide sugar metabolism|ath01100,Metabolic pathways	http://www.uniprot.org/uniprot/Q9ZV36	FALSE
Gh_A11G2842	AT3G11600	0	T19F11.1	Q9SRN4	1.53956	0.622516	50.53	2e-18	GO:0009628,response to abiotic stimulus|GO:0050896,response to stimulus|GO:0080167,response to karrikin				http://www.uniprot.org/uniprot/Q9SRN4	FALSE
Gh_D10G1564	AT3G23410	fatty alcohol oxidase 3	FAO3	Q9LW56	1.53936	0.622327	61.88	0	GO:0044710,single-organism metabolic process|GO:0055114,oxidation-reduction process|GO:0006066,alcohol metabolic process|GO:0071704,organic substance metabolic process|GO:0044281,small molecule metabolic process|GO:0008152,metabolic process|GO:0044699,single-organism process|GO:1901615,organic hydroxy compound metabolic process	GO:0043231,intracellular membrane-bounded organelle|GO:0016021,integral component of membrane|GO:0016020,membrane|GO:0044464,cell part|GO:0005623,cell|GO:0005622,intracellular|GO:0043229,intracellular organelle|GO:0044424,intracellular part|GO:0044425,membrane part|GO:0043227,membrane-bounded organelle|GO:0043226,organelle|GO:0031224,intrinsic component of membrane	GO:0043168,anion binding|GO:0050662,coenzyme binding|GO:0046577,long-chain-alcohol oxidase activity|GO:0016614,oxidoreductase activity, acting on CH-OH group of donors|GO:0043167,ion binding|GO:0097159,organic cyclic compound binding|GO:0000166,nucleotide binding|GO:0036094,small molecule binding|GO:0003824,catalytic activity|GO:0050660,flavin adenine dinucleotide binding|GO:0048037,cofactor bind…		http://www.uniprot.org/uniprot/Q9LW56	FALSE
Gh_A08G1124	AT2G04520	Nucleic acid-binding, OB-fold-like protein	At2g04520	Q9SJB9	1.52743	0.611106	97.41	5e-65	GO:0044249,cellular biosynthetic process|GO:0034641,cellular nitrogen compound metabolic process|GO:0006807,nitrogen compound metabolic process|GO:0034645,cellular macromolecule biosynthetic process|GO:1901576,organic substance biosynthetic process|GO:0044267,cellular protein metabolic process|GO:0044260,cellular macromolecule metabolic process|GO:0043043,peptide biosynthetic process|GO:0071704,o…	GO:0005737,cytoplasm|GO:0005829,cytosol|GO:0044464,cell part|GO:0005623,cell|GO:0005622,intracellular|GO:0044444,cytoplasmic part|GO:0044424,intracellular part	GO:0005488,binding|GO:0097159,organic cyclic compound binding|GO:0008135,translation factor activity, RNA binding|GO:0003723,RNA binding|GO:0003676,nucleic acid binding|GO:1901363,heterocyclic compound binding|GO:0003743,translation initiation factor activity	ath03013,RNA transport	http://www.uniprot.org/uniprot/Q9SJB9	FALSE
Gh_A03G0255	AT2G28070	ABC-2 type transporter family protein	ABCG3	Q9ZUU9	1.52492	0.608738	78.83	0	GO:0051234,establishment of localization|GO:0006810,transport|GO:0051179,localization|GO:0008152,metabolic process	GO:0016021,integral component of membrane|GO:0016020,membrane|GO:0044464,cell part|GO:0005623,cell|GO:0071944,cell periphery|GO:0005886,plasma membrane|GO:0044425,membrane part|GO:0031224,intrinsic component of membrane	GO:0035639,purine ribonucleoside triphosphate binding|GO:0005488,binding|GO:0016887,ATPase activity|GO:0043167,ion binding|GO:1901363,heterocyclic compound binding|GO:1901265,nucleoside phosphate binding|GO:0001882,nucleoside binding|GO:0043168,anion binding|GO:0000166,nucleotide binding|GO:0001883,purine nucleoside binding|GO:0032549,ribonucleoside binding|GO:0017076,purine nucleotide binding|GO…		http://www.uniprot.org/uniprot/Q9ZUU9	FALSE
Gh_A12G1580	AT5G16970	alkenal reductase	P1	Q39172	1.5248	0.608618	39.57	2e-63	GO:0009407,toxin catabolic process|GO:0006865,amino acid transport|GO:0044248,cellular catabolic process|GO:0006820,anion transport|GO:0044699,single-organism process|GO:0044712,single-organism catabolic process|GO:0010583,response to cyclopentenone|GO:0044710,single-organism metabolic process|GO:0010035,response to inorganic substance|GO:0006979,response to oxidative stress|GO:0071705,nitrogen c…	GO:0005737,cytoplasm|GO:0043231,intracellular membrane-bounded organelle|GO:0005829,cytosol|GO:0044464,cell part|GO:0044444,cytoplasmic part|GO:0005623,cell|GO:0043226,organelle|GO:0043229,intracellular organelle|GO:0044424,intracellular part|GO:0005622,intracellular|GO:0043227,membrane-bounded organelle|GO:0005634,nucleus	GO:0005488,binding|GO:0043169,cation binding|GO:0016628,oxidoreductase activity, acting on the CH-CH group of donors, NAD or NADP as acceptor|GO:0046914,transition metal ion binding|GO:0016627,oxidoreductase activity, acting on the CH-CH group of donors|GO:0043167,ion binding|GO:0003824,catalytic activity|GO:0008270,zinc ion binding|GO:0032440,2-alkenal reductase [NAD(P)] activity|GO:0046872,meta…		http://www.uniprot.org/uniprot/Q39172	FALSE
Gh_D08G0981	AT1G15690	Inorganic H pyrophosphatase family protein	AVP1	P31414	1.52082	0.604846	87.42	0	GO:0032501,multicellular organismal process|GO:0009414,response to water deprivation|GO:0009415,response to water|GO:0009651,response to salt stress|GO:0007275,multicellular organismal development|GO:0044699,single-organism process|GO:0010035,response to inorganic substance|GO:0015992,proton transport|GO:0060918,auxin transport|GO:0051179,localization|GO:0048827,phyllome development|GO:0009926,au…	GO:0000325,plant-type vacuole|GO:0031975,envelope|GO:0043229,intracellular organelle|GO:0071944,cell periphery|GO:0005622,intracellular|GO:0043227,membrane-bounded organelle|GO:0043226,organelle|GO:0031224,intrinsic component of membrane|GO:0010008,endosome membrane|GO:0005737,cytoplasm|GO:0009941,chloroplast envelope|GO:0009536,plastid|GO:0031090,organelle membrane|GO:0005773,vacuole|GO:0016021,…	GO:0016787,hydrolase activity|GO:0016818,hydrolase activity, acting on acid anhydrides, in phosphorus-containing anhydrides|GO:0046872,metal ion binding|GO:0004427,inorganic diphosphatase activity|GO:0005215,transporter activity|GO:0003824,catalytic activity|GO:0016817,hydrolase activity, acting on acid anhydrides|GO:0009678,hydrogen-translocating pyrophosphatase activity|GO:0043167,ion binding|G…	ath00190,Oxidative phosphorylation	http://www.uniprot.org/uniprot/P31414	FALSE
Gh_A10G1627	AT5G05340	Peroxidase superfamily protein	PER52	Q9FLC0	1.51981	0.603894	61.41	3e-125	GO:0009893,positive regulation of metabolic process|GO:0019222,regulation of metabolic process|GO:0031328,positive regulation of cellular biosynthetic process|GO:0031326,regulation of cellular biosynthetic process|GO:0031325,positive regulation of cellular metabolic process|GO:0031323,regulation of cellular metabolic process|GO:0044248,cellular catabolic process|GO:0044249,cellular biosynthetic p…	GO:0005737,cytoplasm|GO:0005794,Golgi apparatus|GO:0043231,intracellular membrane-bounded organelle|GO:0005618,cell wall|GO:0005829,cytosol|GO:0044464,cell part|GO:0044444,cytoplasmic part|GO:0005623,cell|GO:0030312,external encapsulating structure|GO:0048046,apoplast|GO:0043229,intracellular organelle|GO:0071944,cell periphery|GO:0012505,endomembrane system|GO:0044424,intracellular part|GO:00056…	GO:0043169,cation binding|GO:0046872,metal ion binding|GO:0020037,heme binding|GO:0046906,tetrapyrrole binding|GO:0097159,organic cyclic compound binding|GO:0016209,antioxidant activity|GO:0043167,ion binding|GO:1901363,heterocyclic compound binding|GO:0003824,catalytic activity|GO:0005488,binding|GO:0005515,protein binding|GO:0016684,oxidoreductase activity, acting on peroxide as acceptor|GO:000…	ath00940,Phenylpropanoid biosynthesis|ath01100,Metabolic pathways|ath01110,Biosynthesis of secondary metabolites	http://www.uniprot.org/uniprot/Q9FLC0	FALSE
Gh_A02G1201	AT1G52760	lysophospholipase 2	CSE	Q9C942	1.51815	0.602317	81.61	0	GO:0010038,response to metal ion|GO:1990267,response to transition metal nanoparticle|GO:0000302,response to reactive oxygen species|GO:0044249,cellular biosynthetic process|GO:0010043,response to zinc ion|GO:1901362,organic cyclic compound biosynthetic process|GO:0009699,phenylpropanoid biosynthetic process|GO:1901360,organic cyclic compound metabolic process|GO:1901576,organic substance biosynt…	GO:0016020,membrane|GO:0044464,cell part|GO:0005623,cell|GO:0055044,symplast|GO:0071944,cell periphery|GO:0009506,plasmodesma|GO:0005911,cell-cell junction|GO:0005886,plasma membrane|GO:0030054,cell junction	GO:0016787,hydrolase activity|GO:0090430,caffeoyl-CoA|GO:0003824,catalytic activity|GO:0052689,carboxylic ester hydrolase activity|GO:0016788,hydrolase activity, acting on ester bonds|GO:0004622,lysophospholipase activity|GO:0016740,transferase activity|GO:0016746,transferase activity, transferring acyl groups|GO:0016747,transferase activity, transferring acyl groups other than amino-acyl groups|…	ath00940,Phenylpropanoid biosynthesis|ath01100,Metabolic pathways|ath01110,Biosynthesis of secondary metabolites	http://www.uniprot.org/uniprot/Q9C942	FALSE
Gh_A11G1158	AT3G02720	Class I glutamine amidotransferase-like superfamily protein	DJ1E	Q9ZV19	1.50946	0.594031	59.74	7e-152	GO:0048585,negative regulation of response to stimulus|GO:0048583,regulation of response to stimulus|GO:0031348,negative regulation of defense response|GO:0044281,small molecule metabolic process|GO:0044282,small molecule catabolic process|GO:0044283,small molecule biosynthetic process|GO:1901362,organic cyclic compound biosynthetic process|GO:1901360,organic cyclic compound metabolic process|GO:…			ath00620,Pyruvate metabolism	http://www.uniprot.org/uniprot/Q9ZV19	FALSE
Gh_A02G0578	AT3G17390	S-adenosylmethionine synthetase family protein	METK4	Q9LUT2	1.50933	0.593911	92.88	0	GO:0006520,cellular amino acid metabolic process|GO:0046129,purine ribonucleoside biosynthetic process|GO:0006732,coenzyme metabolic process|GO:0006730,one-carbon metabolic process|GO:0019752,carboxylic acid metabolic process|GO:0034654,nucleobase-containing compound biosynthetic process|GO:0034641,cellular nitrogen compound metabolic process|GO:0006807,nitrogen compound metabolic process|GO:0009…	GO:0031974,membrane-enclosed lumen|GO:0043229,intracellular organelle|GO:0043228,non-membrane-bounded organelle|GO:0043227,membrane-bounded organelle|GO:0043226,organelle|GO:0030054,cell junction|GO:0005737,cytoplasm|GO:0031981,nuclear lumen|GO:0005730,nucleolus|GO:0005618,cell wall|GO:0005634,nucleus|GO:0016020,membrane|GO:0030312,external encapsulating structure|GO:0055044,symplast|GO:0005911,c…	GO:0035639,purine ribonucleoside triphosphate binding|GO:0005488,binding|GO:0000166,nucleotide binding|GO:1901363,heterocyclic compound binding|GO:1901265,nucleoside phosphate binding|GO:0001882,nucleoside binding|GO:0043168,anion binding|GO:0043169,cation binding|GO:0043167,ion binding|GO:0016765,transferase activity, transferring alkyl or aryl (other than methyl) groups|GO:0016740,transferase a…	ath00270,Cysteine and methionine metabolism|ath01110,Biosynthesis of secondary metabolites|ath01230,Biosynthesis of amino acids|ath01100,Metabolic pathways	http://www.uniprot.org/uniprot/Q9LUT2	FALSE
Gh_A12G2188	AT5G54160	O-methyltransferase 1	OMT1	Q9FK25	1.50887	0.593467	51.14	3e-129	GO:1901566,organonitrogen compound biosynthetic process|GO:0006598,polyamine catabolic process|GO:0009893,positive regulation of metabolic process|GO:0019222,regulation of metabolic process|GO:0009891,positive regulation of biosynthetic process|GO:0042398,cellular modified amino acid biosynthetic process|GO:0009310,amine catabolic process|GO:0006595,polyamine metabolic process|GO:0009813,flavonoi…	GO:0005737,cytoplasm|GO:0043231,intracellular membrane-bounded organelle|GO:0005634,nucleus|GO:0016020,membrane|GO:0044464,cell part|GO:0005623,cell|GO:0005622,intracellular|GO:0055044,symplast|GO:0043229,intracellular organelle|GO:0071944,cell periphery|GO:0030054,cell junction|GO:0005911,cell-cell junction|GO:0005886,plasma membrane|GO:0044424,intracellular part|GO:0043227,membrane-bounded orga…	GO:0030755,quercetin 3-O-methyltransferase activity|GO:0030744,luteolin O-methyltransferase activity|GO:0003824,catalytic activity|GO:0033799,myricetin 3'-O-methyltransferase activity|GO:0016741,transferase activity, transferring one-carbon groups|GO:0047763,caffeate O-methyltransferase activity|GO:0016740,transferase activity|GO:0008171,O-methyltransferase activity|GO:0005488,binding|GO:0005515,…	ath00940,Phenylpropanoid biosynthesis|ath01100,Metabolic pathways|ath01110,Biosynthesis of secondary metabolites	http://www.uniprot.org/uniprot/Q9FK25	FALSE
Gh_A12G0143	AT5G64370	beta-ureidopropionase	PYD3	Q8H183	1.50776	0.59241	85.19	0	GO:0009991,response to extracellular stimulus|GO:0019752,carboxylic acid metabolic process|GO:0031667,response to nutrient levels|GO:0044248,cellular catabolic process|GO:0072529,pyrimidine-containing compound catabolic process|GO:0034641,cellular nitrogen compound metabolic process|GO:0006807,nitrogen compound metabolic process|GO:0044281,small molecule metabolic process|GO:0044283,small molecul…	GO:0005737,cytoplasm|GO:0005829,cytosol|GO:0044464,cell part|GO:0005623,cell|GO:0005622,intracellular|GO:0044444,cytoplasmic part|GO:0044424,intracellular part	GO:0016787,hydrolase activity|GO:0003824,catalytic activity|GO:0016810,hydrolase activity, acting on carbon-nitrogen (but not peptide) bonds|GO:0016811,hydrolase activity, acting on carbon-nitrogen (but not peptide) bonds, in linear amides|GO:0003837,beta-ureidopropionase activity	ath00410,beta-Alanine metabolism|ath00240,Pyrimidine metabolism|ath00770,Pantothenate and CoA biosynthesis|ath01100,Metabolic pathways	http://www.uniprot.org/uniprot/Q8H183	FALSE
Gh_A05G0252	AT3G45310	Cysteine proteinases superfamily protein	At3g45310	Q8RWQ9	1.50436	0.58915	72.03	0	GO:0044238,primary metabolic process|GO:0019538,protein metabolic process|GO:0043170,macromolecule metabolic process|GO:0071704,organic substance metabolic process|GO:0008152,metabolic process|GO:0006508,proteolysis	GO:0005737,cytoplasm|GO:0043231,intracellular membrane-bounded organelle|GO:0005773,vacuole|GO:0044464,cell part|GO:0043229,intracellular organelle|GO:0005623,cell|GO:0005622,intracellular|GO:0044444,cytoplasmic part|GO:0044424,intracellular part|GO:0043227,membrane-bounded organelle|GO:0043226,organelle	GO:0016787,hydrolase activity|GO:0003824,catalytic activity|GO:0070011,peptidase activity, acting on L-amino acid peptides|GO:0008233,peptidase activity|GO:0008234,cysteine-type peptidase activity		http://www.uniprot.org/uniprot/Q8RWQ9	FALSE
Gh_D02G0839	AT1G78290	Protein kinase superfamily protein	SRK2C	Q9M9E9	1.5018	0.586691	82.18	0	GO:0009628,response to abiotic stimulus|GO:0016310,phosphorylation|GO:0023052,signaling|GO:0007165,signal transduction|GO:0035556,intracellular signal transduction|GO:0050789,regulation of biological process|GO:0044699,single-organism process|GO:0044267,cellular protein metabolic process|GO:0051716,cellular response to stimulus|GO:0044260,cellular macromolecule metabolic process|GO:0071704,organi…	GO:0005737,cytoplasm|GO:0043231,intracellular membrane-bounded organelle|GO:0005829,cytosol|GO:0044464,cell part|GO:0044444,cytoplasmic part|GO:0005623,cell|GO:0043226,organelle|GO:0043229,intracellular organelle|GO:0044424,intracellular part|GO:0005622,intracellular|GO:0043227,membrane-bounded organelle|GO:0005634,nucleus	GO:0035639,purine ribonucleoside triphosphate binding|GO:0004672,protein kinase activity|GO:0043167,ion binding|GO:1901363,heterocyclic compound binding|GO:0001883,purine nucleoside binding|GO:0001882,nucleoside binding|GO:0043168,anion binding|GO:0000166,nucleotide binding|GO:0004674,protein serine/threonine kinase activity|GO:0016740,transferase activity|GO:1901265,nucleoside phosphate binding|…	ath04075,Plant hormone signal transduction	http://www.uniprot.org/uniprot/Q9M9E9	FALSE
Gh_A05G0289	AT1G02180	ferredoxin-related	ZHD12	Q9FKJ9	1.49911	0.584111	27.27	1	GO:0080090,regulation of primary metabolic process|GO:0019222,regulation of metabolic process|GO:0031326,regulation of cellular biosynthetic process|GO:0031323,regulation of cellular metabolic process|GO:0090304,nucleic acid metabolic process|GO:0044249,cellular biosynthetic process|GO:0034641,cellular nitrogen compound metabolic process|GO:0006807,nitrogen compound metabolic process|GO:0034645,c…	GO:0043231,intracellular membrane-bounded organelle|GO:0005634,nucleus|GO:0044464,cell part|GO:0005623,cell|GO:0005622,intracellular|GO:0043229,intracellular organelle|GO:0044424,intracellular part|GO:0043227,membrane-bounded organelle|GO:0043226,organelle	GO:0043169,cation binding|GO:0005515,protein binding|GO:0097159,organic cyclic compound binding|GO:0043167,ion binding|GO:0005488,binding|GO:0003676,nucleic acid binding|GO:0003677,DNA binding|GO:0046983,protein dimerization activity|GO:0046872,metal ion binding|GO:1901363,heterocyclic compound binding|GO:0042802,identical protein binding|GO:0042803,protein homodimerization activity		http://www.uniprot.org/uniprot/Q9FKJ9	FALSE
Gh_A05G3489	AT5G05340	Peroxidase superfamily protein	PER52	Q9FLC0	1.49674	0.581826	77.96	2e-166	GO:0009893,positive regulation of metabolic process|GO:0019222,regulation of metabolic process|GO:0031328,positive regulation of cellular biosynthetic process|GO:0031326,regulation of cellular biosynthetic process|GO:0031325,positive regulation of cellular metabolic process|GO:0031323,regulation of cellular metabolic process|GO:0044248,cellular catabolic process|GO:0044249,cellular biosynthetic p…	GO:0005737,cytoplasm|GO:0005794,Golgi apparatus|GO:0043231,intracellular membrane-bounded organelle|GO:0005618,cell wall|GO:0005829,cytosol|GO:0044464,cell part|GO:0044444,cytoplasmic part|GO:0005623,cell|GO:0030312,external encapsulating structure|GO:0048046,apoplast|GO:0043229,intracellular organelle|GO:0071944,cell periphery|GO:0012505,endomembrane system|GO:0044424,intracellular part|GO:00056…	GO:0043169,cation binding|GO:0046872,metal ion binding|GO:0020037,heme binding|GO:0046906,tetrapyrrole binding|GO:0097159,organic cyclic compound binding|GO:0016209,antioxidant activity|GO:0043167,ion binding|GO:1901363,heterocyclic compound binding|GO:0003824,catalytic activity|GO:0005488,binding|GO:0005515,protein binding|GO:0016684,oxidoreductase activity, acting on peroxide as acceptor|GO:000…	ath00940,Phenylpropanoid biosynthesis|ath01100,Metabolic pathways|ath01110,Biosynthesis of secondary metabolites	http://www.uniprot.org/uniprot/Q9FLC0	FALSE
Gh_A09G0946	AT2G27210	BRI1 suppressor 1 (BSU1)-like 3	BSL3	Q9SHS7	1.4932	0.578411	86.86	0	GO:0043401,steroid hormone mediated signaling pathway|GO:0016311,dephosphorylation|GO:0071383,cellular response to steroid hormone stimulus|GO:0023052,signaling|GO:0007165,signal transduction|GO:0070887,cellular response to chemical stimulus|GO:0042221,response to chemical|GO:0050789,regulation of biological process|GO:0044699,single-organism process|GO:0009755,hormone-mediated signaling pathway|…	GO:0005737,cytoplasm|GO:0005829,cytosol|GO:0043231,intracellular membrane-bounded organelle|GO:0005634,nucleus|GO:0016020,membrane|GO:0044464,cell part|GO:0044444,cytoplasmic part|GO:0005623,cell|GO:0005622,intracellular|GO:0043229,intracellular organelle|GO:0071944,cell periphery|GO:0005886,plasma membrane|GO:0044424,intracellular part|GO:0043227,membrane-bounded organelle|GO:0043226,organelle	GO:0016787,hydrolase activity|GO:0016791,phosphatase activity|GO:0043169,cation binding|GO:0016788,hydrolase activity, acting on ester bonds|GO:0043167,ion binding|GO:0042578,phosphoric ester hydrolase activity|GO:0003824,catalytic activity|GO:0004721,phosphoprotein phosphatase activity|GO:0046872,metal ion binding|GO:0005488,binding		http://www.uniprot.org/uniprot/Q9SHS7	FALSE
Gh_D13G2292	AT3G05600	alpha/beta-Hydrolases superfamily protein	F18C1.13	Q9M9W5	1.49294	0.578154	55.25	5e-131	GO:0008152,metabolic process		GO:0016787,hydrolase activity|GO:0003824,catalytic activity		http://www.uniprot.org/uniprot/Q9M9W5	FALSE
Gh_A09G0839	AT5G22860	Serine carboxypeptidase S28 family protein	At5g22860	Q9FFC2	1.49192	0.577166	54.47	0	GO:0044238,primary metabolic process|GO:0019538,protein metabolic process|GO:0043170,macromolecule metabolic process|GO:0071704,organic substance metabolic process|GO:0008152,metabolic process|GO:0006508,proteolysis		GO:0016787,hydrolase activity|GO:0017171,serine hydrolase activity|GO:0003824,catalytic activity|GO:0004180,carboxypeptidase activity|GO:0008238,exopeptidase activity|GO:0070011,peptidase activity, acting on L-amino acid peptides|GO:0008233,peptidase activity|GO:0008236,serine-type peptidase activity		http://www.uniprot.org/uniprot/Q9FFC2	FALSE
Gh_A12G0204	AT4G34050	S-adenosyl-L-methionine-dependent methyltransferases superfamily protein	CCOAOMT1	O49499	1.49147	0.576736	87.7	5e-164	GO:0006598,polyamine catabolic process|GO:0009893,positive regulation of metabolic process|GO:0019222,regulation of metabolic process|GO:0009891,positive regulation of biosynthetic process|GO:0042398,cellular modified amino acid biosynthetic process|GO:0009310,amine catabolic process|GO:0019752,carboxylic acid metabolic process|GO:0006595,polyamine metabolic process|GO:0044249,cellular biosynthet…		GO:0043169,cation binding|GO:0003824,catalytic activity|GO:0008757,S-adenosylmethionine-dependent methyltransferase activity|GO:0043167,ion binding|GO:0016741,transferase activity, transferring one-carbon groups|GO:0016740,transferase activity|GO:0008171,O-methyltransferase activity|GO:0005488,binding|GO:0042409,caffeoyl-CoA O-methyltransferase activity|GO:0008168,methyltransferase activity|GO:00…	ath00940,Phenylpropanoid biosynthesis|ath00941,Flavonoid biosynthesis|ath00360,Phenylalanine metabolism|ath00945,Stilbenoid, diarylheptanoid and gingerol biosynthesis|ath01110,Biosynthesis of secondary metabolites|ath01100,Metabolic pathways	http://www.uniprot.org/uniprot/O49499	FALSE
Gh_D02G0169	0	0	At5g05500	Q9FFG5	1.48259	0.568115	26.8	0.011	GO:0022622,root system development|GO:0048589,developmental growth|GO:0048588,developmental cell growth|GO:0030154,cell differentiation|GO:0048468,cell development|GO:0048469,cell maturation|GO:0090558,plant epidermis development|GO:0009653,anatomical structure morphogenesis|GO:0021700,developmental maturation|GO:0007275,multicellular organismal development|GO:0044699,single-organism process|GO:0…	GO:0031982,vesicle|GO:0043226,organelle			http://www.uniprot.org/uniprot/Q9FFG5	FALSE
Gh_D13G0793	0	0	At2g32550	Q58FZ9	1.47998	0.565582	28.71	0.011				ath03018,RNA degradation	http://www.uniprot.org/uniprot/Q58FZ9	FALSE
Gh_A02G0689	AT1G77120	alcohol dehydrogenase 1	ADH2	Q96533	1.47316	0.558917	60	6e-158	GO:0044710,single-organism metabolic process|GO:0071704,organic substance metabolic process|GO:0044699,single-organism process|GO:0006066,alcohol metabolic process|GO:0006067,ethanol metabolic process|GO:0044281,small molecule metabolic process|GO:0008152,metabolic process|GO:0034308,primary alcohol metabolic process|GO:1901615,organic hydroxy compound metabolic process|GO:0055114,oxidation-reduc…	GO:0005737,cytoplasm|GO:0044464,cell part|GO:0005623,cell|GO:0005622,intracellular|GO:0044424,intracellular part	GO:0005488,binding|GO:0043169,cation binding|GO:0016614,oxidoreductase activity, acting on CH-OH group of donors|GO:0046914,transition metal ion binding|GO:0016616,oxidoreductase activity, acting on the CH-OH group of donors, NAD or NADP as acceptor|GO:0004022,alcohol dehydrogenase (NAD) activity|GO:0043167,ion binding|GO:0003824,catalytic activity|GO:0008270,zinc ion binding|GO:0051903,S-(hydrox…	ath00350,Tyrosine metabolism|ath00010,Glycolysis / Gluconeogenesis|ath01200,Carbon metabolism|ath00071,Fatty acid degradation|ath01110,Biosynthesis of secondary metabolites|ath01100,Metabolic pathways	http://www.uniprot.org/uniprot/Q96533	FALSE
Gh_A05G1554	0	0	ERD10	P42759	1.47187	0.55765	71.43	0.11	GO:0048580,regulation of post-embryonic development|GO:0009791,post-embryonic development|GO:0009269,response to desiccation|GO:0010029,regulation of seed germination|GO:0009414,response to water deprivation|GO:0009415,response to water|GO:0009651,response to salt stress|GO:0007275,multicellular organismal development|GO:0044699,single-organism process|GO:0009719,response to endogenous stimulus|G…	GO:0005737,cytoplasm|GO:0005829,cytosol|GO:0043231,intracellular membrane-bounded organelle|GO:0005634,nucleus|GO:0016020,membrane|GO:0044464,cell part|GO:0044444,cytoplasmic part|GO:0005623,cell|GO:0005622,intracellular|GO:0055044,symplast|GO:0043229,intracellular organelle|GO:0030054,cell junction|GO:0005911,cell-cell junction|GO:0044424,intracellular part|GO:0043227,membrane-bounded organelle|…	GO:0003779,actin binding|GO:0005488,binding|GO:0005515,protein binding|GO:0008092,cytoskeletal protein binding		http://www.uniprot.org/uniprot/P42759	FALSE
Gh_D10G1125	AT3G10260	Reticulon family protein	RTNLB8	Q9SS37	1.47147	0.557258	54.05	8e-45	GO:0008104,protein localization|GO:0009893,positive regulation of metabolic process|GO:0019222,regulation of metabolic process|GO:0009891,positive regulation of biosynthetic process|GO:0006950,response to stress|GO:0050896,response to stimulus|GO:0006612,protein targeting to membrane|GO:0048583,regulation of response to stimulus|GO:0008152,metabolic process|GO:0061024,membrane organization|GO:000…	GO:0005783,endoplasmic reticulum|GO:0005789,endoplasmic reticulum membrane|GO:0042175,nuclear outer membrane-endoplasmic reticulum membrane network|GO:0043229,intracellular organelle|GO:0043227,membrane-bounded organelle|GO:0043226,organelle|GO:0031224,intrinsic component of membrane|GO:0005737,cytoplasm|GO:0031090,organelle membrane|GO:0016021,integral component of membrane|GO:0016020,membrane|G…			http://www.uniprot.org/uniprot/Q9SS37	FALSE
Gh_D09G0254	AT5G40280	Prenyltransferase family protein	FTB	Q38920	1.46918	0.555015	61.97	8e-143	GO:0034440,lipid oxidation|GO:0044238,primary metabolic process|GO:0048585,negative regulation of response to stimulus|GO:0048583,regulation of response to stimulus|GO:0008104,protein localization|GO:0044281,small molecule metabolic process|GO:0044282,small molecule catabolic process|GO:0071840,cellular component organization or biogenesis|GO:0009755,hormone-mediated signaling pathway|GO:0044710,…	GO:0043234,protein complex|GO:0005737,cytoplasm|GO:0032991,macromolecular complex|GO:1902494,catalytic complex|GO:0005965,protein farnesyltransferase complex|GO:0044464,cell part|GO:0005623,cell|GO:0005622,intracellular|GO:0044444,cytoplasmic part|GO:1990234,transferase complex|GO:0044424,intracellular part	GO:0043169,cation binding|GO:0046914,transition metal ion binding|GO:0004659,prenyltransferase activity|GO:0003824,catalytic activity|GO:0005515,protein binding|GO:0043167,ion binding|GO:0016765,transferase activity, transferring alkyl or aryl (other than methyl) groups|GO:0016740,transferase activity|GO:0004311,farnesyltranstransferase activity|GO:0008270,zinc ion binding|GO:0004660,protein farn…	ath00900,Terpenoid backbone biosynthesis	http://www.uniprot.org/uniprot/Q38920	FALSE
Gh_A03G1391	AT4G35160	O-methyltransferase family protein	OMT1	Q9FK25	1.46637	0.55225	38.87	6e-57	GO:1901566,organonitrogen compound biosynthetic process|GO:0006598,polyamine catabolic process|GO:0009893,positive regulation of metabolic process|GO:0019222,regulation of metabolic process|GO:0009891,positive regulation of biosynthetic process|GO:0042398,cellular modified amino acid biosynthetic process|GO:0009310,amine catabolic process|GO:0006595,polyamine metabolic process|GO:0009813,flavonoi…	GO:0005737,cytoplasm|GO:0043231,intracellular membrane-bounded organelle|GO:0005634,nucleus|GO:0016020,membrane|GO:0044464,cell part|GO:0005623,cell|GO:0005622,intracellular|GO:0055044,symplast|GO:0043229,intracellular organelle|GO:0071944,cell periphery|GO:0030054,cell junction|GO:0005911,cell-cell junction|GO:0005886,plasma membrane|GO:0044424,intracellular part|GO:0043227,membrane-bounded orga…	GO:0030755,quercetin 3-O-methyltransferase activity|GO:0030744,luteolin O-methyltransferase activity|GO:0003824,catalytic activity|GO:0033799,myricetin 3'-O-methyltransferase activity|GO:0016741,transferase activity, transferring one-carbon groups|GO:0047763,caffeate O-methyltransferase activity|GO:0016740,transferase activity|GO:0008171,O-methyltransferase activity|GO:0005488,binding|GO:0005515,…	ath00940,Phenylpropanoid biosynthesis|ath01100,Metabolic pathways|ath01110,Biosynthesis of secondary metabolites	http://www.uniprot.org/uniprot/Q9FK25	FALSE
Gh_D02G1225	AT3G18000	S-adenosyl-L-methionine-dependent methyltransferases superfamily protein	NMT1	Q9FR44	1.46459	0.550499	82.27	0	GO:0022622,root system development|GO:0048589,developmental growth|GO:0048588,developmental cell growth|GO:0048468,cell development|GO:0044281,small molecule metabolic process|GO:0044283,small molecule biosynthetic process|GO:0071840,cellular component organization or biogenesis|GO:0044710,single-organism metabolic process|GO:0044711,single-organism biosynthetic process|GO:0042330,taxis|GO:004886…	GO:0005737,cytoplasm|GO:0005829,cytosol|GO:0044464,cell part|GO:0005623,cell|GO:0005622,intracellular|GO:0044444,cytoplasmic part|GO:0044424,intracellular part	GO:0008757,S-adenosylmethionine-dependent methyltransferase activity|GO:0008170,N-methyltransferase activity|GO:0003824,catalytic activity|GO:0016740,transferase activity|GO:0016741,transferase activity, transferring one-carbon groups|GO:0000234,phosphoethanolamine N-methyltransferase activity|GO:0008168,methyltransferase activity	ath00564,Glycerophospholipid metabolism	http://www.uniprot.org/uniprot/Q9FR44	FALSE
Gh_A12G1512	AT1G26820	ribonuclease 3	RNS3	P42815	1.46393	0.549848	70.32	7e-111	GO:0090304,nucleic acid metabolic process|GO:0090305,nucleic acid phosphodiester bond hydrolysis|GO:0034641,cellular nitrogen compound metabolic process|GO:0006807,nitrogen compound metabolic process|GO:1901360,organic cyclic compound metabolic process|GO:1901361,organic cyclic compound catabolic process|GO:0006139,nucleobase-containing compound metabolic process|GO:1901575,organic substance cata…	GO:0005576,extracellular region	GO:0033897,ribonuclease T2 activity|GO:0016787,hydrolase activity|GO:0003676,nucleic acid binding|GO:0004518,nuclease activity|GO:0004519,endonuclease activity|GO:0004540,ribonuclease activity|GO:0004521,endoribonuclease activity|GO:0016788,hydrolase activity, acting on ester bonds|GO:0016892,endoribonuclease activity, producing 3'-phosphomonoesters|GO:0003824,catalytic activity|GO:0003723,RNA bi…		http://www.uniprot.org/uniprot/P42815	FALSE
Gh_A11G1044	AT3G62830	NAD(P)-binding Rossmann-fold superfamily protein	UXS2	Q9LZI2	1.46337	0.549291	81.24	0	GO:0019321,pentose metabolic process|GO:0033320,UDP-D-xylose biosynthetic process|GO:0044723,single-organism carbohydrate metabolic process|GO:0034641,cellular nitrogen compound metabolic process|GO:0009165,nucleotide biosynthetic process|GO:0044281,small molecule metabolic process|GO:1901362,organic cyclic compound biosynthetic process|GO:0044699,single-organism process|GO:0046383,dTDP-rhamnose …	GO:0043229,intracellular organelle|GO:0071944,cell periphery|GO:0005622,intracellular|GO:0043227,membrane-bounded organelle|GO:0043226,organelle|GO:0031224,intrinsic component of membrane|GO:0005737,cytoplasm|GO:0031985,Golgi cisterna|GO:0031984,organelle subcompartment|GO:0031090,organelle membrane|GO:0016021,integral component of membrane|GO:0016020,membrane|GO:0044431,Golgi apparatus part|GO:0…	GO:0050662,coenzyme binding|GO:0016835,carbon-oxygen lyase activity|GO:0016836,hydro-lyase activity|GO:0016830,carbon-carbon lyase activity|GO:0016831,carboxy-lyase activity|GO:0003824,catalytic activity|GO:0048037,cofactor binding|GO:0005488,binding|GO:0048040,UDP-glucuronate decarboxylase activity|GO:0008460,dTDP-glucose 4,6-dehydratase activity|GO:0016829,lyase activity	ath00500,Starch and sucrose metabolism|ath00520,Amino sugar and nucleotide sugar metabolism|ath01100,Metabolic pathways	http://www.uniprot.org/uniprot/Q9LZI2	FALSE
Gh_A07G1351	AT2G45400	NAD(P)-binding Rossmann-fold superfamily protein	DFRA	P51102	1.46289	0.548825	44.38	5e-94	GO:0009314,response to radiation|GO:0009411,response to UV|GO:0009416,response to light stimulus|GO:0044699,single-organism process|GO:0009718,anthocyanin-containing compound biosynthetic process|GO:0044710,single-organism metabolic process|GO:0044711,single-organism biosynthetic process|GO:0042440,pigment metabolic process|GO:0046283,anthocyanin-containing compound metabolic process|GO:0010033,r…	GO:0005783,endoplasmic reticulum|GO:0005789,endoplasmic reticulum membrane|GO:0042175,nuclear outer membrane-endoplasmic reticulum membrane network|GO:0043229,intracellular organelle|GO:0042406,extrinsic component of endoplasmic reticulum membrane|GO:0043227,membrane-bounded organelle|GO:0043226,organelle|GO:0005737,cytoplasm|GO:0031090,organelle membrane|GO:0016020,membrane|GO:0044432,endoplasmi…	GO:0050662,coenzyme binding|GO:0016614,oxidoreductase activity, acting on CH-OH group of donors|GO:0016616,oxidoreductase activity, acting on the CH-OH group of donors, NAD or NADP as acceptor|GO:0003824,catalytic activity|GO:0045552,dihydrokaempferol 4-reductase activity|GO:0048037,cofactor binding|GO:0005488,binding|GO:0005515,protein binding|GO:0016491,oxidoreductase activity	ath01110,Biosynthesis of secondary metabolites|ath00941,Flavonoid biosynthesis|ath01100,Metabolic pathways	http://www.uniprot.org/uniprot/P51102	FALSE
Gh_D06G1910	AT1G68620	alpha/beta-Hydrolases superfamily protein	CXE6	Q9SX25	1.4614	0.547355	33.33	2e-53	GO:0009407,toxin catabolic process|GO:0050896,response to stimulus|GO:0044248,cellular catabolic process|GO:0014070,response to organic cyclic compound|GO:0044712,single-organism catabolic process|GO:0010583,response to cyclopentenone|GO:0044710,single-organism metabolic process|GO:0044699,single-organism process|GO:0009719,response to endogenous stimulus|GO:0019748,secondary metabolic process|GO…		GO:0016787,hydrolase activity|GO:0016788,hydrolase activity, acting on ester bonds|GO:0052689,carboxylic ester hydrolase activity|GO:0003824,catalytic activity		http://www.uniprot.org/uniprot/Q9SX25	FALSE
Gh_A10G1132	AT4G13930	serine hydroxymethyltransferase 4	SHM4	O23254	1.46063	0.546588	90.87	0	GO:0006575,cellular modified amino acid metabolic process|GO:0010038,response to metal ion|GO:0006732,coenzyme metabolic process|GO:0006730,one-carbon metabolic process|GO:0019752,carboxylic acid metabolic process|GO:0034641,cellular nitrogen compound metabolic process|GO:0006807,nitrogen compound metabolic process|GO:0044281,small molecule metabolic process|GO:0009069,serine family amino acid me…	GO:0005737,cytoplasm|GO:0005829,cytosol|GO:0016020,membrane|GO:0044464,cell part|GO:0005623,cell|GO:0005622,intracellular|GO:0055044,symplast|GO:0044444,cytoplasmic part|GO:0071944,cell periphery|GO:0009506,plasmodesma|GO:0005911,cell-cell junction|GO:0005886,plasma membrane|GO:0044424,intracellular part|GO:0030054,cell junction	GO:0043168,anion binding|GO:0004372,glycine hydroxymethyltransferase activity|GO:0097159,organic cyclic compound binding|GO:0043167,ion binding|GO:0016742,hydroxymethyl-, formyl- and related transferase activity|GO:0003824,catalytic activity|GO:0016740,transferase activity|GO:0016741,transferase activity, transferring one-carbon groups|GO:0048037,cofactor binding|GO:0030170,pyridoxal phosphate bi…	ath00630,Glyoxylate and dicarboxylate metabolism|ath00260,Glycine, serine and threonine metabolism|ath01100,Metabolic pathways|ath01230,Biosynthesis of amino acids|ath01200,Carbon metabolism|ath01110,Biosynthesis of secondary metabolites|ath00670,One carbon pool by folate|ath00460,Cyanoamino acid metabolism	http://www.uniprot.org/uniprot/O23254	FALSE
Gh_A07G1409	AT1G03950	vacuolar protein sorting-associated protein 2.3	VPS2.3	Q941D5	1.45895	0.544933	82.63	4e-95	GO:0033036,macromolecule localization|GO:0008104,protein localization|GO:0046907,intracellular transport|GO:0007034,vacuolar transport|GO:0006810,transport|GO:0045184,establishment of protein localization|GO:0044765,single-organism transport|GO:1902578,single-organism localization|GO:0071702,organic substance transport|GO:0015031,protein transport|GO:1902582,single-organism intracellular transpor…	GO:0043229,intracellular organelle|GO:0043227,membrane-bounded organelle|GO:0043226,organelle|GO:0010008,endosome membrane|GO:0005737,cytoplasm|GO:0031090,organelle membrane|GO:0098805,whole membrane|GO:0016020,membrane|GO:0098588,bounding membrane of organelle|GO:0012505,endomembrane system|GO:0036452,ESCRT complex|GO:0043234,protein complex|GO:0032991,macromolecular complex|GO:0043231,intracell…		ath04144,Endocytosis	http://www.uniprot.org/uniprot/Q941D5	FALSE
Gh_A13G1117	AT5G55760	sirtuin 1	SRT1	Q9FE17	1.4576	0.543597	73.13	0	GO:0008152,metabolic process	GO:0043231,intracellular membrane-bounded organelle|GO:0005634,nucleus|GO:0044464,cell part|GO:0005623,cell|GO:0005622,intracellular|GO:0043229,intracellular organelle|GO:0044424,intracellular part|GO:0043227,membrane-bounded organelle|GO:0043226,organelle	GO:0043168,anion binding|GO:0016787,hydrolase activity|GO:0043169,cation binding|GO:0051287,NAD binding|GO:0043167,ion binding|GO:0036094,small molecule binding|GO:0000166,nucleotide binding|GO:0050662,coenzyme binding|GO:0003824,catalytic activity|GO:0048037,cofactor binding|GO:0005488,binding|GO:0070403,NAD+ binding|GO:0097159,organic cyclic compound binding|GO:0046872,metal ion binding|GO:1901…		http://www.uniprot.org/uniprot/Q9FE17	FALSE
Gh_A09G2184	AT5G63400	adenylate kinase 1	ADK1	O82514	1.45658	0.542588	76.83	1e-142	GO:0009167,purine ribonucleoside monophosphate metabolic process|GO:0044281,small molecule metabolic process|GO:0009161,ribonucleoside monophosphate metabolic process|GO:0071840,cellular component organization or biogenesis|GO:0044712,single-organism catabolic process|GO:0044710,single-organism metabolic process|GO:0044711,single-organism biosynthetic process|GO:0009750,response to fructose|GO:00…	GO:0043229,intracellular organelle|GO:0043227,membrane-bounded organelle|GO:0043226,organelle|GO:0005737,cytoplasm|GO:0031090,organelle membrane|GO:0005773,vacuole|GO:0098805,whole membrane|GO:0016020,membrane|GO:0005739,mitochondrion|GO:0005774,vacuolar membrane|GO:0044437,vacuolar part|GO:0005794,Golgi apparatus|GO:0098588,bounding membrane of organelle|GO:0012505,endomembrane system|GO:0043231…	GO:0019201,nucleotide kinase activity|GO:0019205,nucleobase-containing compound kinase activity|GO:0035639,purine ribonucleoside triphosphate binding|GO:0004017,adenylate kinase activity|GO:0005488,binding|GO:0043167,ion binding|GO:1901363,heterocyclic compound binding|GO:0001883,purine nucleoside binding|GO:0001882,nucleoside binding|GO:0043168,anion binding|GO:0043169,cation binding|GO:0046914,…	ath01110,Biosynthesis of secondary metabolites|ath00230,Purine metabolism|ath01100,Metabolic pathways	http://www.uniprot.org/uniprot/O82514	FALSE
Gh_D05G2551	AT1G78060	Glycosyl hydrolase family protein	BXL7	Q9SGZ5	1.4537	0.539725	68.39	0	GO:0048638,regulation of developmental growth|GO:0008152,metabolic process|GO:0048589,developmental growth|GO:0035266,meristem growth|GO:0007275,multicellular organismal development|GO:0044699,single-organism process|GO:0040007,growth|GO:0040008,regulation of growth|GO:0050789,regulation of biological process|GO:0071704,organic substance metabolic process|GO:0048513,organ development|GO:0065007,b…	GO:0031012,extracellular matrix|GO:0048046,apoplast|GO:0043229,intracellular organelle|GO:0071944,cell periphery|GO:0043227,membrane-bounded organelle|GO:0043226,organelle|GO:0030054,cell junction|GO:0005737,cytoplasm|GO:0009536,plastid|GO:0005618,cell wall|GO:0044421,extracellular region part|GO:0030312,external encapsulating structure|GO:0055044,symplast|GO:0005911,cell-cell junction|GO:0009505…	GO:0016787,hydrolase activity|GO:0003824,catalytic activity|GO:0016798,hydrolase activity, acting on glycosyl bonds|GO:0004553,hydrolase activity, hydrolyzing O-glycosyl compounds		http://www.uniprot.org/uniprot/Q9SGZ5	FALSE
Gh_Sca004851G03	AT2G28760	UDP-XYL synthase 6	UXS6	Q9ZV36	1.45114	0.537183	92.72	0	GO:0019321,pentose metabolic process|GO:0033320,UDP-D-xylose biosynthetic process|GO:0044723,single-organism carbohydrate metabolic process|GO:0034641,cellular nitrogen compound metabolic process|GO:0009165,nucleotide biosynthetic process|GO:0044281,small molecule metabolic process|GO:1901362,organic cyclic compound biosynthetic process|GO:0044699,single-organism process|GO:0006139,nucleobase-con…	GO:0005737,cytoplasm|GO:0016020,membrane|GO:0044464,cell part|GO:0005623,cell|GO:0005622,intracellular|GO:0071944,cell periphery|GO:0005886,plasma membrane|GO:0044424,intracellular part	GO:0050662,coenzyme binding|GO:0016829,lyase activity|GO:0016830,carbon-carbon lyase activity|GO:0016831,carboxy-lyase activity|GO:0003824,catalytic activity|GO:0048037,cofactor binding|GO:0005488,binding|GO:0048040,UDP-glucuronate decarboxylase activity	ath00500,Starch and sucrose metabolism|ath00520,Amino sugar and nucleotide sugar metabolism|ath01100,Metabolic pathways	http://www.uniprot.org/uniprot/Q9ZV36	FALSE
Gh_A09G1144	AT2G41770	Protein of unknown function (DUF288)	PKP4	Q9M3B6	1.44466	0.530729	26.32	0.005	GO:0009185,ribonucleoside diphosphate metabolic process|GO:0006732,coenzyme metabolic process|GO:0009141,nucleoside triphosphate metabolic process|GO:0009144,purine nucleoside triphosphate metabolic process|GO:0019752,carboxylic acid metabolic process|GO:0044723,single-organism carbohydrate metabolic process|GO:0034641,cellular nitrogen compound metabolic process|GO:0006807,nitrogen compound meta…	GO:0005737,cytoplasm|GO:0009536,plastid|GO:0043231,intracellular membrane-bounded organelle|GO:0009532,plastid stroma|GO:0009570,chloroplast stroma|GO:0044464,cell part|GO:0044444,cytoplasmic part|GO:0005623,cell|GO:0005622,intracellular|GO:0044446,intracellular organelle part|GO:0043229,intracellular organelle|GO:0044435,plastid part|GO:0044434,chloroplast part|GO:0044424,intracellular part|GO:0…	GO:0035639,purine ribonucleoside triphosphate binding|GO:0005488,binding|GO:0043167,ion binding|GO:1901363,heterocyclic compound binding|GO:1901265,nucleoside phosphate binding|GO:0001882,nucleoside binding|GO:0043168,anion binding|GO:0043169,cation binding|GO:0030955,potassium ion binding|GO:0000287,magnesium ion binding|GO:0000166,nucleotide binding|GO:0016740,transferase activity|GO:0001883,pu…	ath00620,Pyruvate metabolism|ath00230,Purine metabolism|ath00010,Glycolysis / Gluconeogenesis|ath01230,Biosynthesis of amino acids|ath01200,Carbon metabolism|ath01110,Biosynthesis of secondary metabolites|ath01100,Metabolic pathways	http://www.uniprot.org/uniprot/Q9M3B6	FALSE
Gh_D05G0842	AT5G22580	Stress responsive A/B Barrel Domain	At5g22580	Q9FK81	1.44252	0.528588	68.63	2e-38		GO:0005737,cytoplasm|GO:0009536,plastid|GO:0043231,intracellular membrane-bounded organelle|GO:0044464,cell part|GO:0044444,cytoplasmic part|GO:0005623,cell|GO:0005622,intracellular|GO:0043229,intracellular organelle|GO:0044424,intracellular part|GO:0043227,membrane-bounded organelle|GO:0043226,organelle|GO:0009507,chloroplast	GO:0043169,cation binding|GO:0046872,metal ion binding|GO:0005488,binding|GO:0043167,ion binding		http://www.uniprot.org/uniprot/Q9FK81	FALSE
Gh_A11G0288	AT3G47520	malate dehydrogenase	At3g47520	Q9SN86	1.44249	0.528566	77.57	0	GO:0044707,single-multicellular organism process|GO:0061458,reproductive system development|GO:0019752,carboxylic acid metabolic process|GO:0009791,post-embryonic development|GO:0009790,embryo development|GO:0009793,embryo development ending in seed dormancy|GO:0009060,aerobic respiration|GO:0044281,small molecule metabolic process|GO:0048608,reproductive structure development|GO:0006091,generati…	GO:0031975,envelope|GO:0048046,apoplast|GO:0043229,intracellular organelle|GO:0043227,membrane-bounded organelle|GO:0043226,organelle|GO:0005737,cytoplasm|GO:0009941,chloroplast envelope|GO:0009536,plastid|GO:0031090,organelle membrane|GO:0009532,plastid stroma|GO:0005773,vacuole|GO:0009570,chloroplast stroma|GO:0010319,stromule|GO:0016020,membrane|GO:0005739,mitochondrion|GO:0005774,vacuolar mem…	GO:0016614,oxidoreductase activity, acting on CH-OH group of donors|GO:0016615,malate dehydrogenase activity|GO:0016616,oxidoreductase activity, acting on the CH-OH group of donors, NAD or NADP as acceptor|GO:0008746,NAD(P)+ transhydrogenase activity|GO:0003824,catalytic activity|GO:0030060,L-malate dehydrogenase activity|GO:0016651,oxidoreductase activity, acting on NAD(P)H|GO:0016652,oxidoreduc…	ath00630,Glyoxylate and dicarboxylate metabolism|ath00620,Pyruvate metabolism|ath00020,Citrate cycle (TCA cycle)|ath00270,Cysteine and methionine metabolism|ath00710,Carbon fixation in photosynthetic organisms|ath01200,Carbon metabolism|ath01110,Biosynthesis of secondary metabolites|ath01100,Metabolic pathways	http://www.uniprot.org/uniprot/Q9SN86	FALSE
Gh_A05G0066	AT1G15690	Inorganic H pyrophosphatase family protein	AVP1	P31414	1.44198	0.528052	88.82	0	GO:0032501,multicellular organismal process|GO:0009414,response to water deprivation|GO:0009415,response to water|GO:0009651,response to salt stress|GO:0007275,multicellular organismal development|GO:0044699,single-organism process|GO:0010035,response to inorganic substance|GO:0015992,proton transport|GO:0060918,auxin transport|GO:0051179,localization|GO:0048827,phyllome development|GO:0009926,au…	GO:0000325,plant-type vacuole|GO:0031975,envelope|GO:0043229,intracellular organelle|GO:0071944,cell periphery|GO:0005622,intracellular|GO:0043227,membrane-bounded organelle|GO:0043226,organelle|GO:0031224,intrinsic component of membrane|GO:0010008,endosome membrane|GO:0005737,cytoplasm|GO:0009941,chloroplast envelope|GO:0009536,plastid|GO:0031090,organelle membrane|GO:0005773,vacuole|GO:0016021,…	GO:0016787,hydrolase activity|GO:0016818,hydrolase activity, acting on acid anhydrides, in phosphorus-containing anhydrides|GO:0046872,metal ion binding|GO:0004427,inorganic diphosphatase activity|GO:0005215,transporter activity|GO:0003824,catalytic activity|GO:0016817,hydrolase activity, acting on acid anhydrides|GO:0009678,hydrogen-translocating pyrophosphatase activity|GO:0043167,ion binding|G…	ath00190,Oxidative phosphorylation	http://www.uniprot.org/uniprot/P31414	FALSE
Gh_A03G0910	AT1G26460	Tetratricopeptide repeat (TPR)-like superfamily protein	At1g26460	Q9FZD1	1.44133	0.527396	63.1	0	GO:0009218,pyrimidine ribonucleotide metabolic process|GO:0044237,cellular metabolic process|GO:0072528,pyrimidine-containing compound biosynthetic process|GO:0044249,cellular biosynthetic process|GO:0034641,cellular nitrogen compound metabolic process|GO:0009165,nucleotide biosynthetic process|GO:0044281,small molecule metabolic process|GO:1901576,organic substance biosynthetic process|GO:190136…	GO:0005737,cytoplasm|GO:0043231,intracellular membrane-bounded organelle|GO:0044464,cell part|GO:0043229,intracellular organelle|GO:0005739,mitochondrion|GO:0005622,intracellular|GO:0044444,cytoplasmic part|GO:0005623,cell|GO:0044424,intracellular part|GO:0043227,membrane-bounded organelle|GO:0043226,organelle			http://www.uniprot.org/uniprot/Q9FZD1	FALSE
Gh_D06G1386	AT1G28290	arabinogalactan protein 31	AGP31	Q9FZA2	1.44117	0.527237	59.4	2e-37	GO:0009719,response to endogenous stimulus|GO:1901700,response to oxygen-containing compound|GO:0009753,response to jasmonic acid|GO:0009725,response to hormone|GO:0050896,response to stimulus|GO:0001101,response to acid chemical|GO:0042221,response to chemical|GO:0010033,response to organic substance	GO:0005618,cell wall|GO:0016020,membrane|GO:0044464,cell part|GO:0005623,cell|GO:0030312,external encapsulating structure|GO:0055044,symplast|GO:0071944,cell periphery|GO:0009506,plasmodesma|GO:0005911,cell-cell junction|GO:0005886,plasma membrane|GO:0009505,plant-type cell wall|GO:0030054,cell junction|GO:0005576,extracellular region			http://www.uniprot.org/uniprot/Q9FZA2	FALSE
Gh_A13G1673	AT3G43190	sucrose synthase 4	SUS4	Q9LXL5	1.44104	0.52711	85.75	0	GO:0009607,response to biotic stimulus|GO:0051716,cellular response to stimulus|GO:0019222,regulation of metabolic process|GO:0009627,systemic acquired resistance|GO:0031323,regulation of cellular metabolic process|GO:0071229,cellular response to acid chemical|GO:0044249,cellular biosynthetic process|GO:0023052,signaling|GO:0007165,signal transduction|GO:0070887,cellular response to chemical stim…	GO:0005737,cytoplasm|GO:0043231,intracellular membrane-bounded organelle|GO:0005773,vacuole|GO:0005829,cytosol|GO:0016020,membrane|GO:0044464,cell part|GO:0044444,cytoplasmic part|GO:0005623,cell|GO:0005622,intracellular|GO:0043229,intracellular organelle|GO:0071944,cell periphery|GO:0005886,plasma membrane|GO:0044424,intracellular part|GO:0043227,membrane-bounded organelle|GO:0043226,organelle	GO:0016157,sucrose synthase activity|GO:0035251,UDP-glucosyltransferase activity|GO:0046527,glucosyltransferase activity|GO:0003824,catalytic activity|GO:0016740,transferase activity|GO:0016757,transferase activity, transferring glycosyl groups|GO:0016758,transferase activity, transferring hexosyl groups|GO:0008194,UDP-glycosyltransferase activity	ath00500,Starch and sucrose metabolism|ath01100,Metabolic pathways	http://www.uniprot.org/uniprot/Q9LXL5	FALSE
Gh_D01G0977	AT1G75280	NmrA-like negative transcriptional regulator family protein	At1g75280	P52577	1.43919	0.525261	72.96	6e-164	GO:0044710,single-organism metabolic process|GO:0010038,response to metal ion|GO:0050896,response to stimulus|GO:0006950,response to stress|GO:0055114,oxidation-reduction process|GO:0008152,metabolic process|GO:0046686,response to cadmium ion|GO:0042221,response to chemical|GO:0010035,response to inorganic substance|GO:0006979,response to oxidative stress|GO:0044699,single-organism process	GO:0005737,cytoplasm|GO:0016020,membrane|GO:0044464,cell part|GO:0005623,cell|GO:0005622,intracellular|GO:0071944,cell periphery|GO:0005886,plasma membrane|GO:0044424,intracellular part	GO:0003824,catalytic activity|GO:0016491,oxidoreductase activity		http://www.uniprot.org/uniprot/P52577	FALSE
Gh_D11G0761	AT3G29360	UDP-glucose 6-dehydrogenase family protein	UGD2	Q9LIA8	1.43825	0.524317	92.48	0	GO:0022622,root system development|GO:0048589,developmental growth|GO:0048588,developmental cell growth|GO:0010393,galacturonan metabolic process|GO:0048468,cell development|GO:0048469,cell maturation|GO:0009165,nucleotide biosynthetic process|GO:0044281,small molecule metabolic process|GO:0044283,small molecule biosynthetic process|GO:1901362,organic cyclic compound biosynthetic process|GO:00718…	GO:0005737,cytoplasm|GO:0043231,intracellular membrane-bounded organelle|GO:0005829,cytosol|GO:0044464,cell part|GO:0044444,cytoplasmic part|GO:0005623,cell|GO:0043226,organelle|GO:0043229,intracellular organelle|GO:0044424,intracellular part|GO:0005622,intracellular|GO:0043227,membrane-bounded organelle|GO:0005634,nucleus	GO:0050662,coenzyme binding|GO:0016614,oxidoreductase activity, acting on CH-OH group of donors|GO:0016616,oxidoreductase activity, acting on the CH-OH group of donors, NAD or NADP as acceptor|GO:0051287,NAD binding|GO:0000166,nucleotide binding|GO:0036094,small molecule binding|GO:0003824,catalytic activity|GO:0048037,cofactor binding|GO:0005488,binding|GO:0097159,organic cyclic compound binding…	ath00500,Starch and sucrose metabolism|ath00040,Pentose and glucuronate interconversions|ath00520,Amino sugar and nucleotide sugar metabolism|ath00053,Ascorbate and aldarate metabolism|ath01100,Metabolic pathways	http://www.uniprot.org/uniprot/Q9LIA8	FALSE
Gh_D13G2325	0	0	Gh_D13G2325		1.43709	0.523147								FALSE
Gh_A03G0311	AT1G07810	ER-type Ca2+-ATPase 1	ECA1	P92939	1.43357	0.519616	82.19	0	GO:0010038,response to metal ion|GO:1990267,response to transition metal nanoparticle|GO:0042221,response to chemical|GO:0010042,response to manganese ion|GO:0044699,single-organism process|GO:0010035,response to inorganic substance|GO:0055085,transmembrane transport|GO:0098662,inorganic cation transmembrane transport|GO:0098660,inorganic ion transmembrane transport|GO:0046686,response to cadmium…	GO:0005783,endoplasmic reticulum|GO:0005789,endoplasmic reticulum membrane|GO:0042175,nuclear outer membrane-endoplasmic reticulum membrane network|GO:0043229,intracellular organelle|GO:0030176,integral component of endoplasmic reticulum membrane|GO:0031301,integral component of organelle membrane|GO:0031300,intrinsic component of organelle membrane|GO:0043227,membrane-bounded organelle|GO:004322…	GO:0035639,purine ribonucleoside triphosphate binding|GO:0043169,cation binding|GO:0005488,binding|GO:0016887,ATPase activity|GO:0000166,nucleotide binding|GO:1901363,heterocyclic compound binding|GO:0001883,purine nucleoside binding|GO:0001882,nucleoside binding|GO:0043168,anion binding|GO:0042625,ATPase activity, coupled to transmembrane movement of ions|GO:0042626,ATPase activity, coupled to t…		http://www.uniprot.org/uniprot/P92939	FALSE
Gh_D05G3454	AT3G52300	ATP synthase D chain, mitochondrial	At3g52300	Q9FT52	1.43222	0.518258	72.78	2e-67	GO:0009167,purine ribonucleoside monophosphate metabolic process|GO:0009165,nucleotide biosynthetic process|GO:0009163,nucleoside biosynthetic process|GO:0009161,ribonucleoside monophosphate metabolic process|GO:1901362,organic cyclic compound biosynthetic process|GO:0042451,purine nucleoside biosynthetic process|GO:0009168,purine ribonucleoside monophosphate biosynthetic process|GO:0044710,singl…	GO:0098796,membrane protein complex|GO:0022626,cytosolic ribosome|GO:0055035,plastid thylakoid membrane|GO:0044464,cell part|GO:0034357,photosynthetic membrane|GO:0031976,plastid thylakoid|GO:0031974,membrane-enclosed lumen|GO:0031975,envelope|GO:0043229,intracellular organelle|GO:0005840,ribosome|GO:0098800,inner mitochondrial membrane protein complex|GO:0043227,membrane-bounded organelle|GO:004…	GO:0022891,substrate-specific transmembrane transporter activity|GO:0022890,inorganic cation transmembrane transporter activity|GO:0022892,substrate-specific transporter activity|GO:0046914,transition metal ion binding|GO:0016787,hydrolase activity|GO:0046872,metal ion binding|GO:0005215,transporter activity|GO:0008324,cation transmembrane transporter activity|GO:0022857,transmembrane transporter…	ath00190,Oxidative phosphorylation|ath01100,Metabolic pathways	http://www.uniprot.org/uniprot/Q9FT52	FALSE
Gh_A11G1879	AT4G37930	serine transhydroxymethyltransferase 1	SHM1	Q9SZJ5	1.43203	0.518063	88.8	0	GO:0009696,salicylic acid metabolic process|GO:0009697,salicylic acid biosynthetic process|GO:0044281,small molecule metabolic process|GO:0044283,small molecule biosynthetic process|GO:1901362,organic cyclic compound biosynthetic process|GO:0015979,photosynthesis|GO:1901360,organic cyclic compound metabolic process|GO:0044710,single-organism metabolic process|GO:0044711,single-organism biosynthet…	GO:0022626,cytosolic ribosome|GO:0031976,plastid thylakoid|GO:0031974,membrane-enclosed lumen|GO:0031975,envelope|GO:0048046,apoplast|GO:0043229,intracellular organelle|GO:0005840,ribosome|GO:0043227,membrane-bounded organelle|GO:0043226,organelle|GO:0009579,thylakoid|GO:0009534,chloroplast thylakoid|GO:0031984,organelle subcompartment|GO:0009532,plastid stroma|GO:0009570,chloroplast stroma|GO:00…	GO:0043168,anion binding|GO:0008266,poly(U) RNA binding|GO:0004372,glycine hydroxymethyltransferase activity|GO:0005515,protein binding|GO:0003727,single-stranded RNA binding|GO:0097159,organic cyclic compound binding|GO:0043167,ion binding|GO:0016742,hydroxymethyl-, formyl- and related transferase activity|GO:0003824,catalytic activity|GO:0016740,transferase activity|GO:0016741,transferase activ…	ath00630,Glyoxylate and dicarboxylate metabolism|ath00260,Glycine, serine and threonine metabolism|ath01100,Metabolic pathways|ath01230,Biosynthesis of amino acids|ath01200,Carbon metabolism|ath01110,Biosynthesis of secondary metabolites|ath00670,One carbon pool by folate|ath00460,Cyanoamino acid metabolism	http://www.uniprot.org/uniprot/Q9SZJ5	FALSE
Gh_A11G0380	AT1G74920	aldehyde dehydrogenase 10A8	ALDH10A8	Q9S795	1.42962	0.515636	76.45	0	GO:0042221,response to chemical|GO:0042398,cellular modified amino acid biosynthetic process|GO:0044249,cellular biosynthetic process|GO:0034641,cellular nitrogen compound metabolic process|GO:0006807,nitrogen compound metabolic process|GO:0044281,small molecule metabolic process|GO:0009414,response to water deprivation|GO:0009415,response to water|GO:0009651,response to salt stress|GO:1901566,or…	GO:0005737,cytoplasm|GO:0009536,plastid|GO:0043231,intracellular membrane-bounded organelle|GO:0005618,cell wall|GO:0005829,cytosol|GO:0044464,cell part|GO:0044444,cytoplasmic part|GO:0005623,cell|GO:0030312,external encapsulating structure|GO:0043229,intracellular organelle|GO:0071944,cell periphery|GO:0044424,intracellular part|GO:0009516,leucoplast|GO:0005622,intracellular|GO:0043227,membrane-…	GO:0008802,betaine-aldehyde dehydrogenase activity|GO:0004029,aldehyde dehydrogenase (NAD) activity|GO:0016620,oxidoreductase activity, acting on the aldehyde or oxo group of donors, NAD or NADP as acceptor|GO:0003824,catalytic activity|GO:0016903,oxidoreductase activity, acting on the aldehyde or oxo group of donors|GO:0016491,oxidoreductase activity	ath00260,Glycine, serine and threonine metabolism|ath01100,Metabolic pathways	http://www.uniprot.org/uniprot/Q9S795	FALSE
Gh_D07G0741	AT5G37310	Endomembrane protein 70 protein family	TMN4	Q9FHT4	1.42762	0.513613	83.63	0		GO:0043229,intracellular organelle|GO:0071944,cell periphery|GO:0005622,intracellular|GO:0043227,membrane-bounded organelle|GO:0043226,organelle|GO:0031224,intrinsic component of membrane|GO:0010008,endosome membrane|GO:0005737,cytoplasm|GO:0031984,organelle subcompartment|GO:0031090,organelle membrane|GO:0005618,cell wall|GO:0016021,integral component of membrane|GO:0016020,membrane|GO:0044431,G…			http://www.uniprot.org/uniprot/Q9FHT4	FALSE
Gh_D05G2004	AT5G67360	Subtilase family protein	SBT1.7	O65351	1.42427	0.51022	63.9	0	GO:0061458,reproductive system development|GO:0009791,post-embryonic development|GO:0048608,reproductive structure development|GO:0007275,multicellular organismal development|GO:0044699,single-organism process|GO:0010214,seed coat development|GO:0090351,seedling development|GO:0080001,mucilage extrusion from seed coat|GO:0071704,organic substance metabolic process|GO:0009845,seed germination|GO:0…	GO:0005618,cell wall|GO:0044464,cell part|GO:0005623,cell|GO:0030312,external encapsulating structure|GO:0048046,apoplast|GO:0071944,cell periphery|GO:0009505,plant-type cell wall|GO:0005576,extracellular region	GO:0004252,serine-type endopeptidase activity|GO:0004175,endopeptidase activity|GO:0017171,serine hydrolase activity|GO:0016787,hydrolase activity|GO:0003824,catalytic activity|GO:0070011,peptidase activity, acting on L-amino acid peptides|GO:0008233,peptidase activity|GO:0008236,serine-type peptidase activity		http://www.uniprot.org/uniprot/O65351	FALSE
Gh_A09G1021	AT3G12490	cystatin B	CYS6	Q8H0X6	1.42291	0.508846	55.45	3e-37	GO:0009628,response to abiotic stimulus|GO:0009892,negative regulation of metabolic process|GO:0080090,regulation of primary metabolic process|GO:0019222,regulation of metabolic process|GO:0031324,negative regulation of cellular metabolic process|GO:0031323,regulation of cellular metabolic process|GO:0009409,response to cold|GO:0006972,hyperosmotic response|GO:0009414,response to water deprivatio…	GO:0005737,cytoplasm|GO:0005783,endoplasmic reticulum|GO:0005829,cytosol|GO:0044464,cell part|GO:0044444,cytoplasmic part|GO:0005623,cell|GO:0005622,intracellular|GO:0043229,intracellular organelle|GO:0005576,extracellular region|GO:0012505,endomembrane system|GO:0044424,intracellular part|GO:0043227,membrane-bounded organelle|GO:0043226,organelle|GO:0043231,intracellular membrane-bounded organel…	GO:0043169,cation binding|GO:0050897,cobalt ion binding|GO:0004866,endopeptidase inhibitor activity|GO:0046914,transition metal ion binding|GO:0061135,endopeptidase regulator activity|GO:0061134,peptidase regulator activity|GO:0043167,ion binding|GO:0046872,metal ion binding|GO:0005515,protein binding|GO:0030414,peptidase inhibitor activity|GO:0004869,cysteine-type endopeptidase inhibitor activit…		http://www.uniprot.org/uniprot/Q8H0X6	FALSE
Gh_D04G0260	AT1G28130	Auxin-responsive GH3 family protein	GH3.17	Q9FZ87	1.42249	0.508419	50.19	3e-176	GO:0016131,brassinosteroid metabolic process|GO:0016132,brassinosteroid biosynthetic process|GO:0042592,homeostatic process|GO:0044281,small molecule metabolic process|GO:0044283,small molecule biosynthetic process|GO:1901362,organic cyclic compound biosynthetic process|GO:0044699,single-organism process|GO:0009733,response to auxin|GO:0042445,hormone metabolic process|GO:0044710,single-organism …	GO:0005737,cytoplasm|GO:0043231,intracellular membrane-bounded organelle|GO:0005634,nucleus|GO:0044464,cell part|GO:0005623,cell|GO:0005622,intracellular|GO:0043229,intracellular organelle|GO:0044424,intracellular part|GO:0043227,membrane-bounded organelle|GO:0043226,organelle	GO:0010279,indole-3-acetic acid amido synthetase activity|GO:0003824,catalytic activity|GO:0016881,acid-amino acid ligase activity|GO:0016879,ligase activity, forming carbon-nitrogen bonds|GO:0016874,ligase activity	ath04075,Plant hormone signal transduction	http://www.uniprot.org/uniprot/Q9FZ87	FALSE
Gh_D07G0898	AT5G48570	FKBP-type peptidyl-prolyl cis-trans isomerase family protein	FKBP62	Q38931	1.42107	0.506977	83.3	0	GO:0006457,protein folding|GO:0034605,cellular response to heat|GO:0044267,cellular protein metabolic process|GO:0000413,protein peptidyl-prolyl isomerization|GO:0044260,cellular macromolecule metabolic process|GO:0018193,peptidyl-amino acid modification|GO:0071704,organic substance metabolic process|GO:0009987,cellular process|GO:0009628,response to abiotic stimulus|GO:0010286,heat acclimation|G…	GO:0005737,cytoplasm|GO:0043231,intracellular membrane-bounded organelle|GO:0005634,nucleus|GO:0044464,cell part|GO:0005623,cell|GO:0005622,intracellular|GO:0043229,intracellular organelle|GO:0044424,intracellular part|GO:0043227,membrane-bounded organelle|GO:0043226,organelle	GO:0003755,peptidyl-prolyl cis-trans isomerase activity|GO:0016853,isomerase activity|GO:0016859,cis-trans isomerase activity|GO:0003824,catalytic activity|GO:0005516,calmodulin binding|GO:0005515,protein binding|GO:0005488,binding		http://www.uniprot.org/uniprot/Q38931	FALSE
Gh_D12G2280	AT4G11150	vacuolar ATP synthase subunit E1	VHA-E1	Q39258	1.41896	0.504833	76.89	2e-108	GO:0009167,purine ribonucleoside monophosphate metabolic process|GO:0044281,small molecule metabolic process|GO:0009161,ribonucleoside monophosphate metabolic process|GO:0071840,cellular component organization or biogenesis|GO:0044712,single-organism catabolic process|GO:0044710,single-organism metabolic process|GO:0010035,response to inorganic substance|GO:0043207,response to external biotic sti…	GO:0000325,plant-type vacuole|GO:0022626,cytosolic ribosome|GO:0043229,intracellular organelle|GO:0043228,non-membrane-bounded organelle|GO:0030529,ribonucleoprotein complex|GO:0043227,membrane-bounded organelle|GO:0043226,organelle|GO:0005737,cytoplasm|GO:0044446,intracellular organelle part|GO:0031090,organelle membrane|GO:0005773,vacuole|GO:0098805,whole membrane|GO:0016020,membrane|GO:0005774…	GO:0036442,hydrogen-exporting ATPase activity|GO:0016887,ATPase activity|GO:0042625,ATPase activity, coupled to transmembrane movement of ions|GO:0042626,ATPase activity, coupled to transmembrane movement of substances|GO:0016820,hydrolase activity, acting on acid anhydrides, catalyzing transmembrane movement of substances|GO:0042623,ATPase activity, coupled|GO:0015077,monovalent inorganic cation…	ath00190,Oxidative phosphorylation|ath04145,Phagosome|ath01100,Metabolic pathways	http://www.uniprot.org/uniprot/Q39258	FALSE
Gh_D09G1401	AT2G37040	PHE ammonia lyase 1	PAL1	P35510	1.41882	0.504687	85.73	0	GO:0080090,regulation of primary metabolic process|GO:0019222,regulation of metabolic process|GO:0009074,aromatic amino acid family catabolic process|GO:0009696,salicylic acid metabolic process|GO:0044281,small molecule metabolic process|GO:0044282,small molecule catabolic process|GO:0044283,small molecule biosynthetic process|GO:0009698,phenylpropanoid metabolic process|GO:0009699,phenylpropanoi…	GO:0005737,cytoplasm|GO:0044464,cell part|GO:0005623,cell|GO:0005622,intracellular|GO:0044424,intracellular part	GO:0016841,ammonia-lyase activity|GO:0016840,carbon-nitrogen lyase activity|GO:0016829,lyase activity|GO:0003824,catalytic activity|GO:0045548,phenylalanine ammonia-lyase activity|GO:0005488,binding|GO:0005515,protein binding	ath00940,Phenylpropanoid biosynthesis|ath01100,Metabolic pathways|ath00360,Phenylalanine metabolism|ath01110,Biosynthesis of secondary metabolites	http://www.uniprot.org/uniprot/P35510	FALSE
Gh_D07G1773	AT5G37600	glutamine synthase clone R1	GLN1-1	Q56WN1	1.4184	0.504268	89.89	0	GO:0042221,response to chemical|GO:0044238,primary metabolic process|GO:0009399,nitrogen fixation|GO:0044283,small molecule biosynthetic process|GO:0019752,carboxylic acid metabolic process|GO:2001057,reactive nitrogen species metabolic process|GO:0044249,cellular biosynthetic process|GO:0006807,nitrogen compound metabolic process|GO:0044281,small molecule metabolic process|GO:0071941,nitrogen cy…	GO:0022626,cytosolic ribosome|GO:0043229,intracellular organelle|GO:0043228,non-membrane-bounded organelle|GO:0043226,organelle|GO:0030054,cell junction|GO:0005737,cytoplasm|GO:0005618,cell wall|GO:0016020,membrane|GO:0030529,ribonucleoprotein complex|GO:0071944,cell periphery|GO:0030312,external encapsulating structure|GO:0055044,symplast|GO:0005911,cell-cell junction|GO:0005886,plasma membrane|…	GO:0035639,purine ribonucleoside triphosphate binding|GO:0016211,ammonia ligase activity|GO:0016880,acid-ammonia (or amide) ligase activity|GO:0005488,binding|GO:0043167,ion binding|GO:1901363,heterocyclic compound binding|GO:1901265,nucleoside phosphate binding|GO:0001882,nucleoside binding|GO:0043168,anion binding|GO:0043169,cation binding|GO:0046914,transition metal ion binding|GO:0000166,nucl…	ath00630,Glyoxylate and dicarboxylate metabolism|ath00220,Arginine biosynthesis|ath00250,Alanine, aspartate and glutamate metabolism|ath00910,Nitrogen metabolism|ath01230,Biosynthesis of amino acids|ath01100,Metabolic pathways	http://www.uniprot.org/uniprot/Q56WN1	FALSE
Gh_D06G0296	AT1G22430	GroES-like zinc-binding dehydrogenase family protein	At1g22430	Q9SK86	1.41725	0.503095	67.18	1e-165	GO:0008152,metabolic process|GO:0044710,single-organism metabolic process|GO:0044699,single-organism process|GO:0055114,oxidation-reduction process	GO:0005737,cytoplasm|GO:0044464,cell part|GO:0005623,cell|GO:0005622,intracellular|GO:0044424,intracellular part	GO:0005488,binding|GO:0043169,cation binding|GO:0016614,oxidoreductase activity, acting on CH-OH group of donors|GO:0046914,transition metal ion binding|GO:0016616,oxidoreductase activity, acting on the CH-OH group of donors, NAD or NADP as acceptor|GO:0004022,alcohol dehydrogenase (NAD) activity|GO:0043167,ion binding|GO:0003824,catalytic activity|GO:0008270,zinc ion binding|GO:0046872,metal ion…	ath00350,Tyrosine metabolism|ath00010,Glycolysis / Gluconeogenesis|ath01200,Carbon metabolism|ath00071,Fatty acid degradation|ath01110,Biosynthesis of secondary metabolites|ath01100,Metabolic pathways	http://www.uniprot.org/uniprot/Q9SK86	FALSE
Gh_A01G0495	AT4G27430	COP1-interacting protein 7	CIP7	O80386	1.41412	0.499906	36.14	7e-68	GO:0080090,regulation of primary metabolic process|GO:0019222,regulation of metabolic process|GO:0006778,porphyrin-containing compound metabolic process|GO:0006779,porphyrin-containing compound biosynthetic process|GO:1901362,organic cyclic compound biosynthetic process|GO:1901360,organic cyclic compound metabolic process|GO:0044710,single-organism metabolic process|GO:0044711,single-organism bio…	GO:0043231,intracellular membrane-bounded organelle|GO:0005634,nucleus|GO:0016020,membrane|GO:0044464,cell part|GO:0005623,cell|GO:0005622,intracellular|GO:0043229,intracellular organelle|GO:0071944,cell periphery|GO:0005886,plasma membrane|GO:0044424,intracellular part|GO:0043227,membrane-bounded organelle|GO:0043226,organelle			http://www.uniprot.org/uniprot/O80386	FALSE
Gh_A11G2077	AT5G17920	Cobalamin-independent synthase family protein	MS1	O50008	1.41357	0.499348	88.5	0	GO:0009628,response to abiotic stimulus|GO:0010038,response to metal ion|GO:0006950,response to stress|GO:1990267,response to transition metal nanoparticle|GO:0019752,carboxylic acid metabolic process|GO:0044249,cellular biosynthetic process|GO:0006807,nitrogen compound metabolic process|GO:0009067,aspartate family amino acid biosynthetic process|GO:0009066,aspartate family amino acid metabolic p…	GO:0048046,apoplast|GO:0042579,microbody|GO:0043229,intracellular organelle|GO:0071944,cell periphery|GO:0043227,membrane-bounded organelle|GO:0043226,organelle|GO:0030054,cell junction|GO:0005737,cytoplasm|GO:0009536,plastid|GO:0031090,organelle membrane|GO:0009532,plastid stroma|GO:0005773,vacuole|GO:0009570,chloroplast stroma|GO:0098805,whole membrane|GO:0016020,membrane|GO:0005777,peroxisome|…	GO:0043169,cation binding|GO:0005507,copper ion binding|GO:0046914,transition metal ion binding|GO:0046872,metal ion binding|GO:0042084,5-methyltetrahydrofolate-dependent methyltransferase activity|GO:0042085,5-methyltetrahydropteroyltri-L-glutamate-dependent methyltransferase activity|GO:0043167,ion binding|GO:0008172,S-methyltransferase activity|GO:0003824,catalytic activity|GO:0016740,transfer…	ath00270,Cysteine and methionine metabolism|ath01110,Biosynthesis of secondary metabolites|ath01230,Biosynthesis of amino acids|ath00450,Selenocompound metabolism|ath01100,Metabolic pathways	http://www.uniprot.org/uniprot/O50008	FALSE
Gh_A10G1843	AT3G54820	plasma membrane intrinsic protein 2;5	PIP2-5	Q9SV31	1.41163	0.497365	80.42	3e-169	GO:0009992,cellular water homeostasis|GO:0009991,response to extracellular stimulus|GO:0015850,organic hydroxy compound transport|GO:0006950,response to stress|GO:0031667,response to nutrient levels|GO:0042592,homeostatic process|GO:0071496,cellular response to external stimulus|GO:0006826,iron ion transport|GO:0042594,response to starvation|GO:0010106,cellular response to iron ion starvation|GO:…	GO:0005887,integral component of plasma membrane|GO:0043229,intracellular organelle|GO:0071944,cell periphery|GO:0031226,intrinsic component of plasma membrane|GO:0043226,organelle|GO:0031224,intrinsic component of membrane|GO:0005737,cytoplasm|GO:0005773,vacuole|GO:0043227,membrane-bounded organelle|GO:0016021,integral component of membrane|GO:0016020,membrane|GO:0030054,cell junction|GO:0044459…	GO:0022891,substrate-specific transmembrane transporter activity|GO:0022838,substrate-specific channel activity|GO:0022857,transmembrane transporter activity|GO:0005488,binding|GO:1901476,carbohydrate transporter activity|GO:0005215,transporter activity|GO:0015665,alcohol transmembrane transporter activity|GO:0015144,carbohydrate transmembrane transporter activity|GO:0015250,water channel activit…		http://www.uniprot.org/uniprot/Q9SV31	FALSE
Gh_A06G1146	AT1G28680	HXXXD-type acyl-transferase family protein	T28J14_20	Q9LYQ7	1.41146	0.497187	34.87	1e-67	GO:0010035,response to inorganic substance|GO:0015706,nitrate transport|GO:0044036,cell wall macromolecule metabolic process|GO:0006820,anion transport|GO:0071705,nitrogen compound transport|GO:0034645,cellular macromolecule biosynthetic process|GO:0070592,cell wall polysaccharide biosynthetic process|GO:0033692,cellular polysaccharide biosynthetic process|GO:0010167,response to nitrate|GO:004469…		GO:0003824,catalytic activity|GO:0016740,transferase activity|GO:0016746,transferase activity, transferring acyl groups|GO:0016747,transferase activity, transferring acyl groups other than amino-acyl groups		http://www.uniprot.org/uniprot/Q9LYQ7	FALSE
Gh_A03G0554	AT4G24800	MA3 domain-containing protein	At5g63190	Q94BR1	1.4094	0.495078	27.56	4e-06	GO:0023052,signaling|GO:0007165,signal transduction|GO:0070887,cellular response to chemical stimulus|GO:0042221,response to chemical|GO:0050789,regulation of biological process|GO:0044699,single-organism process|GO:0009755,hormone-mediated signaling pathway|GO:0051716,cellular response to stimulus|GO:0009750,response to fructose|GO:0009734,auxin-activated signaling pathway|GO:0009719,response to…		GO:0003824,catalytic activity|GO:0016853,isomerase activity		http://www.uniprot.org/uniprot/Q94BR1	FALSE
Gh_A11G0199	AT5G41210	glutathione S-transferase THETA 1	GSTT1	Q9ZRT5	1.40595	0.491546	64.32	3e-104	GO:0044712,single-organism catabolic process|GO:0010583,response to cyclopentenone|GO:0044710,single-organism metabolic process|GO:0009987,cellular process|GO:0008152,metabolic process|GO:0044699,single-organism process|GO:0050896,response to stimulus|GO:0019748,secondary metabolic process|GO:0009636,response to toxic substance|GO:0044237,cellular metabolic process|GO:0044248,cellular catabolic p…	GO:0005737,cytoplasm|GO:0043231,intracellular membrane-bounded organelle|GO:0044464,cell part|GO:0005634,nucleus|GO:0005777,peroxisome|GO:0044444,cytoplasmic part|GO:0005623,cell|GO:0005622,intracellular|GO:0042579,microbody|GO:0043229,intracellular organelle|GO:0044424,intracellular part|GO:0043227,membrane-bounded organelle|GO:0043226,organelle	GO:0004364,glutathione transferase activity|GO:0003824,catalytic activity|GO:0016209,antioxidant activity|GO:0016765,transferase activity, transferring alkyl or aryl (other than methyl) groups|GO:0016740,transferase activity|GO:0016684,oxidoreductase activity, acting on peroxide as acceptor|GO:0004601,peroxidase activity|GO:0016491,oxidoreductase activity	ath00480,Glutathione metabolism	http://www.uniprot.org/uniprot/Q9ZRT5	FALSE
Gh_D11G2425	AT3G03890	FMN binding	At3g03890	Q8LDU1	1.40524	0.490812	81.92	3e-159	GO:0006732,coenzyme metabolic process|GO:0044249,cellular biosynthetic process|GO:0034641,cellular nitrogen compound metabolic process|GO:0006807,nitrogen compound metabolic process|GO:0009108,coenzyme biosynthetic process|GO:0072524,pyridine-containing compound metabolic process|GO:0072525,pyridine-containing compound biosynthetic process|GO:0044699,single-organism process|GO:1901576,organic sub…	GO:0005737,cytoplasm|GO:0009536,plastid|GO:0043231,intracellular membrane-bounded organelle|GO:0044464,cell part|GO:0044444,cytoplasmic part|GO:0005623,cell|GO:0005622,intracellular|GO:0043229,intracellular organelle|GO:0044424,intracellular part|GO:0043227,membrane-bounded organelle|GO:0043226,organelle|GO:0009507,chloroplast	GO:0043168,anion binding|GO:0050662,coenzyme binding|GO:0016638,oxidoreductase activity, acting on the CH-NH2 group of donors|GO:0097367,carbohydrate derivative binding|GO:0097159,organic cyclic compound binding|GO:0016641,oxidoreductase activity, acting on the CH-NH2 group of donors, oxygen as acceptor|GO:0004733,pyridoxamine-phosphate oxidase activity|GO:0000166,nucleotide binding|GO:0036094,sm…		http://www.uniprot.org/uniprot/Q8LDU1	FALSE
Gh_A05G0390	AT5G25610	BURP domain-containing protein	RD22	Q08298	1.40518	0.490753	58.33	0.001	GO:0009719,response to endogenous stimulus|GO:0009628,response to abiotic stimulus|GO:0097305,response to alcohol|GO:0009737,response to abscisic acid|GO:0042221,response to chemical|GO:0009725,response to hormone|GO:0050896,response to stimulus|GO:0009415,response to water|GO:0009269,response to desiccation|GO:0006950,response to stress|GO:0006970,response to osmotic stress|GO:0001101,response t…	GO:0005737,cytoplasm|GO:0005794,Golgi apparatus|GO:0031984,organelle subcompartment|GO:0043231,intracellular membrane-bounded organelle|GO:0043227,membrane-bounded organelle|GO:0005802,trans-Golgi network|GO:0044444,cytoplasmic part|GO:0043229,intracellular organelle|GO:0005623,cell|GO:0005622,intracellular|GO:0044446,intracellular organelle part|GO:0044431,Golgi apparatus part|GO:0012505,endomem…			http://www.uniprot.org/uniprot/Q08298	FALSE
Gh_A10G1343	AT1G61670	Lung seven transmembrane receptor family protein	At1g61670	Q8GYD0	1.40227	0.487763	70.26	0		GO:0005737,cytoplasm|GO:0005794,Golgi apparatus|GO:0043231,intracellular membrane-bounded organelle|GO:0016021,integral component of membrane|GO:0016020,membrane|GO:0044464,cell part|GO:0044444,cytoplasmic part|GO:0005623,cell|GO:0005622,intracellular|GO:0043229,intracellular organelle|GO:0012505,endomembrane system|GO:0044424,intracellular part|GO:0044425,membrane part|GO:0043227,membrane-bounde…			http://www.uniprot.org/uniprot/Q8GYD0	FALSE
Gh_D10G0182	AT4G27270	Quinone reductase family protein	At4g27270	Q6NQE2	1.40199	0.487481	86.01	1e-108	GO:0009892,negative regulation of metabolic process|GO:0080090,regulation of primary metabolic process|GO:0009890,negative regulation of biosynthetic process|GO:0031327,negative regulation of cellular biosynthetic process|GO:0031326,regulation of cellular biosynthetic process|GO:0031324,negative regulation of cellular metabolic process|GO:0031323,regulation of cellular metabolic process|GO:009030…	GO:0016020,membrane|GO:0044464,cell part|GO:0005623,cell|GO:0055044,symplast|GO:0071944,cell periphery|GO:0009506,plasmodesma|GO:0005911,cell-cell junction|GO:0005886,plasma membrane|GO:0030054,cell junction	GO:0043168,anion binding|GO:0050662,coenzyme binding|GO:0003824,catalytic activity|GO:0097367,carbohydrate derivative binding|GO:0097159,organic cyclic compound binding|GO:1901265,nucleoside phosphate binding|GO:0000166,nucleotide binding|GO:0036094,small molecule binding|GO:0016655,oxidoreductase activity, acting on NAD(P)H, quinone or similar compound as acceptor|GO:0048037,cofactor binding|GO:…	ath01110,Biosynthesis of secondary metabolites|ath00130,Ubiquinone and other terpenoid-quinone biosynthesis	http://www.uniprot.org/uniprot/Q6NQE2	FALSE
Gh_A13G0932	AT1G56580	Protein of unknown function, DUF538	F25P12.97	Q9FXB0	1.40173	0.487203	64.47	6e-62	GO:0030154,cell differentiation|GO:0048468,cell development|GO:0010026,trichome differentiation|GO:0090558,plant epidermis development|GO:0009653,anatomical structure morphogenesis|GO:0071840,cellular component organization or biogenesis|GO:0000904,cell morphogenesis involved in differentiation|GO:0000902,cell morphogenesis|GO:0048869,cellular developmental process|GO:0016043,cellular component o…				http://www.uniprot.org/uniprot/Q9FXB0	FALSE
Gh_A01G1605	AT1G77120	alcohol dehydrogenase 1	ADH2	Q96533	1.40084	0.486294	57.67	3e-145	GO:0044710,single-organism metabolic process|GO:0071704,organic substance metabolic process|GO:0044699,single-organism process|GO:0006066,alcohol metabolic process|GO:0006067,ethanol metabolic process|GO:0044281,small molecule metabolic process|GO:0008152,metabolic process|GO:0034308,primary alcohol metabolic process|GO:1901615,organic hydroxy compound metabolic process|GO:0055114,oxidation-reduc…	GO:0005737,cytoplasm|GO:0044464,cell part|GO:0005623,cell|GO:0005622,intracellular|GO:0044424,intracellular part	GO:0005488,binding|GO:0043169,cation binding|GO:0016614,oxidoreductase activity, acting on CH-OH group of donors|GO:0046914,transition metal ion binding|GO:0016616,oxidoreductase activity, acting on the CH-OH group of donors, NAD or NADP as acceptor|GO:0004022,alcohol dehydrogenase (NAD) activity|GO:0043167,ion binding|GO:0003824,catalytic activity|GO:0008270,zinc ion binding|GO:0051903,S-(hydrox…	ath00350,Tyrosine metabolism|ath00010,Glycolysis / Gluconeogenesis|ath01200,Carbon metabolism|ath00071,Fatty acid degradation|ath01110,Biosynthesis of secondary metabolites|ath01100,Metabolic pathways	http://www.uniprot.org/uniprot/Q96533	FALSE
Gh_A04G0220	AT5G54310	ARF-GAP domain 5	AGD5	Q9FL69	1.39861	0.483997	60.85	9e-165	GO:0009893,positive regulation of metabolic process|GO:0019222,regulation of metabolic process|GO:0048569,post-embryonic organ development|GO:0009791,post-embryonic development|GO:0044249,cellular biosynthetic process|GO:0044237,cellular metabolic process|GO:0031365,N-terminal protein amino acid modification|GO:1901576,organic substance biosynthetic process|GO:0042158,lipoprotein biosynthetic pro…	GO:0005737,cytoplasm|GO:0005794,Golgi apparatus|GO:0031984,organelle subcompartment|GO:0043231,intracellular membrane-bounded organelle|GO:0043227,membrane-bounded organelle|GO:0005829,cytosol|GO:0005802,trans-Golgi network|GO:0044444,cytoplasmic part|GO:0043229,intracellular organelle|GO:0005623,cell|GO:0005622,intracellular|GO:0044446,intracellular organelle part|GO:0044431,Golgi apparatus part…	GO:0043169,cation binding|GO:0046872,metal ion binding|GO:0030234,enzyme regulator activity|GO:0005096,GTPase activator activity|GO:0043167,ion binding|GO:0030695,GTPase regulator activity|GO:0008047,enzyme activator activity|GO:0098772,molecular function regulator|GO:0060589,nucleoside-triphosphatase regulator activity|GO:0005488,binding	ath04144,Endocytosis	http://www.uniprot.org/uniprot/Q9FL69	FALSE
Gh_D10G2528	AT2G37040	PHE ammonia lyase 1	PAL2	P45724	1.39856	0.483938	79.78	0	GO:0080090,regulation of primary metabolic process|GO:0019222,regulation of metabolic process|GO:0009074,aromatic amino acid family catabolic process|GO:0044281,small molecule metabolic process|GO:0044282,small molecule catabolic process|GO:0044283,small molecule biosynthetic process|GO:0009698,phenylpropanoid metabolic process|GO:0009699,phenylpropanoid biosynthetic process|GO:1901360,organic cy…	GO:0005737,cytoplasm|GO:0005829,cytosol|GO:0044464,cell part|GO:0005623,cell|GO:0005622,intracellular|GO:0044444,cytoplasmic part|GO:0044424,intracellular part	GO:0016841,ammonia-lyase activity|GO:0016840,carbon-nitrogen lyase activity|GO:0016829,lyase activity|GO:0003824,catalytic activity|GO:0045548,phenylalanine ammonia-lyase activity|GO:0005488,binding|GO:0005515,protein binding	ath00940,Phenylpropanoid biosynthesis|ath01100,Metabolic pathways|ath00360,Phenylalanine metabolism|ath01110,Biosynthesis of secondary metabolites	http://www.uniprot.org/uniprot/P45724	FALSE
Gh_A11G0879	AT1G01300	Eukaryotic aspartyl protease family protein	F6F3.10	Q9LNJ3	1.3971	0.48244	71.71	0	GO:0042545,cell wall modification|GO:0009664,plant-type cell wall organization|GO:0009628,response to abiotic stimulus|GO:0080167,response to karrikin|GO:0044238,primary metabolic process|GO:0019538,protein metabolic process|GO:0050896,response to stimulus|GO:0009987,cellular process|GO:0016043,cellular component organization|GO:0043170,macromolecule metabolic process|GO:0071554,cell wall organiz…	GO:0005618,cell wall|GO:0016020,membrane|GO:0044464,cell part|GO:0005623,cell|GO:0030312,external encapsulating structure|GO:0071944,cell periphery|GO:0009505,plant-type cell wall	GO:0016787,hydrolase activity|GO:0004175,endopeptidase activity|GO:0070001,aspartic-type peptidase activity|GO:0003824,catalytic activity|GO:0070011,peptidase activity, acting on L-amino acid peptides|GO:0004190,aspartic-type endopeptidase activity|GO:0008233,peptidase activity		http://www.uniprot.org/uniprot/Q9LNJ3	FALSE
Gh_A10G1517	AT3G16910	acyl-activating enzyme 7	AAE7	Q8VZF1	1.39622	0.481523	79.4	0	GO:0006631,fatty acid metabolic process|GO:0019752,carboxylic acid metabolic process|GO:0044723,single-organism carbohydrate metabolic process|GO:0044281,small molecule metabolic process|GO:0006097,glyoxylate cycle|GO:0044699,single-organism process|GO:0044710,single-organism metabolic process|GO:0044262,cellular carbohydrate metabolic process|GO:0071704,organic substance metabolic process|GO:001…	GO:0005737,cytoplasm|GO:0043231,intracellular membrane-bounded organelle|GO:0044464,cell part|GO:0005777,peroxisome|GO:0044444,cytoplasmic part|GO:0005623,cell|GO:0005622,intracellular|GO:0042579,microbody|GO:0043229,intracellular organelle|GO:0044424,intracellular part|GO:0043227,membrane-bounded organelle|GO:0043226,organelle	GO:0016405,CoA-ligase activity|GO:0016878,acid-thiol ligase activity|GO:0003824,catalytic activity|GO:0047760,butyrate-CoA ligase activity|GO:0003987,acetate-CoA ligase activity|GO:0016874,ligase activity|GO:0016877,ligase activity, forming carbon-sulfur bonds		http://www.uniprot.org/uniprot/Q8VZF1	FALSE
Gh_A07G0164	AT5G11580	Regulator of chromosome condensation (RCC1) family protein	UVR8	Q9FN03	1.39272	0.477909	28.05	5e-11	GO:0019320,hexose catabolic process|GO:0009628,response to abiotic stimulus|GO:0009893,positive regulation of metabolic process|GO:0019222,regulation of metabolic process|GO:0046365,monosaccharide catabolic process|GO:0009314,response to radiation|GO:0008152,metabolic process|GO:0009411,response to UV|GO:0023052,signaling|GO:0007165,signal transduction|GO:0043087,regulation of GTPase activity|GO:…	GO:0005737,cytoplasm|GO:0005829,cytosol|GO:0032991,macromolecular complex|GO:0043231,intracellular membrane-bounded organelle|GO:0043232,intracellular non-membrane-bounded organelle|GO:0043227,membrane-bounded organelle|GO:0005634,nucleus|GO:0044464,cell part|GO:0044444,cytoplasmic part|GO:0005623,cell|GO:0005622,intracellular|GO:0044446,intracellular organelle part|GO:0043229,intracellular organ…	GO:0005488,binding|GO:0003682,chromatin binding|GO:0038023,signaling receptor activity|GO:0005515,protein binding|GO:0005085,guanyl-nucleotide exchange factor activity|GO:0060089,molecular transducer activity|GO:0044877,macromolecular complex binding|GO:0004872,receptor activity|GO:0004871,signal transducer activity|GO:0009881,photoreceptor activity|GO:0046983,protein dimerization activity|GO:009…		http://www.uniprot.org/uniprot/Q9FN03	FALSE
Gh_D13G2037	AT3G43190	sucrose synthase 4	SUS4	Q9LXL5	1.39184	0.476991	85.5	0	GO:0009607,response to biotic stimulus|GO:0051716,cellular response to stimulus|GO:0019222,regulation of metabolic process|GO:0009627,systemic acquired resistance|GO:0031323,regulation of cellular metabolic process|GO:0071229,cellular response to acid chemical|GO:0044249,cellular biosynthetic process|GO:0023052,signaling|GO:0007165,signal transduction|GO:0070887,cellular response to chemical stim…	GO:0005737,cytoplasm|GO:0043231,intracellular membrane-bounded organelle|GO:0005773,vacuole|GO:0005829,cytosol|GO:0016020,membrane|GO:0044464,cell part|GO:0044444,cytoplasmic part|GO:0005623,cell|GO:0005622,intracellular|GO:0043229,intracellular organelle|GO:0071944,cell periphery|GO:0005886,plasma membrane|GO:0044424,intracellular part|GO:0043227,membrane-bounded organelle|GO:0043226,organelle	GO:0016157,sucrose synthase activity|GO:0035251,UDP-glucosyltransferase activity|GO:0046527,glucosyltransferase activity|GO:0003824,catalytic activity|GO:0016740,transferase activity|GO:0016757,transferase activity, transferring glycosyl groups|GO:0016758,transferase activity, transferring hexosyl groups|GO:0008194,UDP-glycosyltransferase activity	ath00500,Starch and sucrose metabolism|ath01100,Metabolic pathways	http://www.uniprot.org/uniprot/Q9LXL5	FALSE
Gh_A12G0843	AT4G39730	Lipase/lipooxygenase, PLAT/LH2 family protein	At4g39730	O65660	1.39162	0.476767	65.71	1e-67	GO:0008104,protein localization|GO:0051234,establishment of localization|GO:0006950,response to stress|GO:0072666,establishment of protein localization to vacuole|GO:0019752,carboxylic acid metabolic process|GO:0009694,jasmonic acid metabolic process|GO:0009695,jasmonic acid biosynthetic process|GO:0044281,small molecule metabolic process|GO:0051641,cellular localization|GO:0044283,small molecule…	GO:0055035,plastid thylakoid membrane|GO:0034357,photosynthetic membrane|GO:0031976,plastid thylakoid|GO:0043229,intracellular organelle|GO:0071944,cell periphery|GO:0005622,intracellular|GO:0043227,membrane-bounded organelle|GO:0043226,organelle|GO:0009535,chloroplast thylakoid membrane|GO:0009534,chloroplast thylakoid|GO:0031984,organelle subcompartment|GO:0031090,organelle membrane|GO:0005773,…			http://www.uniprot.org/uniprot/O65660	FALSE
Gh_A08G1336	AT4G19410	Pectinacetylesterase family protein	PAE7	Q940J8	1.38923	0.47429	64.57	2e-165	GO:0009987,cellular process|GO:0016043,cellular component organization|GO:0071554,cell wall organization or biogenesis|GO:0071555,cell wall organization|GO:0045229,external encapsulating structure organization|GO:0008152,metabolic process|GO:0071840,cellular component organization or biogenesis	GO:0005618,cell wall|GO:0016020,membrane|GO:0044464,cell part|GO:0005623,cell|GO:0030312,external encapsulating structure|GO:0055044,symplast|GO:0071944,cell periphery|GO:0009506,plasmodesma|GO:0005911,cell-cell junction|GO:0009505,plant-type cell wall|GO:0030054,cell junction|GO:0005576,extracellular region	GO:0016787,hydrolase activity|GO:0016788,hydrolase activity, acting on ester bonds|GO:0052689,carboxylic ester hydrolase activity|GO:0003824,catalytic activity		http://www.uniprot.org/uniprot/Q940J8	FALSE
Gh_A13G0725	AT1G18650	plasmodesmata callose-binding protein 3	PDCB3	Q9FZ86	1.38677	0.471725	62.26	1e-42		GO:0016020,membrane|GO:0044464,cell part|GO:0005623,cell|GO:0055044,symplast|GO:0071944,cell periphery|GO:0030054,cell junction|GO:0005911,cell-cell junction|GO:0005886,plasma membrane|GO:0009506,plasmodesma|GO:0044425,membrane part|GO:0031224,intrinsic component of membrane|GO:0031225,anchored component of membrane	GO:0030247,polysaccharide binding|GO:0030246,carbohydrate binding|GO:0005488,binding|GO:0001871,pattern binding|GO:0001872,(1->3)-beta-D-glucan binding		http://www.uniprot.org/uniprot/Q9FZ86	FALSE
Gh_D11G0149	AT2G43950	chloroplast outer envelope protein 37	OEP37	O80565	1.38596	0.470882	71.53	8e-139	GO:0006810,transport|GO:0006812,cation transport|GO:0006811,ion transport|GO:0009987,cellular process|GO:0051179,localization|GO:0034220,ion transmembrane transport|GO:0044765,single-organism transport|GO:0044763,single-organism cellular process|GO:0044699,single-organism process|GO:0051234,establishment of localization|GO:0055085,transmembrane transport|GO:1902578,single-organism localization	GO:0009706,chloroplast inner membrane|GO:0019867,outer membrane|GO:0043229,intracellular organelle|GO:0042170,plastid membrane|GO:0031300,intrinsic component of organelle membrane|GO:0043227,membrane-bounded organelle|GO:0043226,organelle|GO:0031224,intrinsic component of membrane|GO:0005737,cytoplasm|GO:0009941,chloroplast envelope|GO:0009536,plastid|GO:0046930,pore complex|GO:0031090,organelle …	GO:0022891,substrate-specific transmembrane transporter activity|GO:0022892,substrate-specific transporter activity|GO:0005215,transporter activity|GO:0005216,ion channel activity|GO:0015288,porin activity|GO:0015075,ion transmembrane transporter activity|GO:0022857,transmembrane transporter activity|GO:0015267,channel activity|GO:0022829,wide pore channel activity|GO:0005515,protein binding|GO:0…		http://www.uniprot.org/uniprot/O80565	FALSE
Gh_D02G0889	AT5G67360	Subtilase family protein	SBT1.7	O65351	1.38571	0.470627	63.2	0	GO:0061458,reproductive system development|GO:0009791,post-embryonic development|GO:0048608,reproductive structure development|GO:0007275,multicellular organismal development|GO:0044699,single-organism process|GO:0010214,seed coat development|GO:0090351,seedling development|GO:0080001,mucilage extrusion from seed coat|GO:0071704,organic substance metabolic process|GO:0009845,seed germination|GO:0…	GO:0005618,cell wall|GO:0044464,cell part|GO:0005623,cell|GO:0030312,external encapsulating structure|GO:0048046,apoplast|GO:0071944,cell periphery|GO:0009505,plant-type cell wall|GO:0005576,extracellular region	GO:0004252,serine-type endopeptidase activity|GO:0004175,endopeptidase activity|GO:0017171,serine hydrolase activity|GO:0016787,hydrolase activity|GO:0003824,catalytic activity|GO:0070011,peptidase activity, acting on L-amino acid peptides|GO:0008233,peptidase activity|GO:0008236,serine-type peptidase activity		http://www.uniprot.org/uniprot/O65351	FALSE
Gh_A13G0547	AT5G08570	Pyruvate kinase family protein	At5g08570	Q9FNN1	1.38533	0.470226	87.84	0	GO:0019222,regulation of metabolic process|GO:0009167,purine ribonucleoside monophosphate metabolic process|GO:0044281,small molecule metabolic process|GO:0009161,ribonucleoside monophosphate metabolic process|GO:1901360,organic cyclic compound metabolic process|GO:0044712,single-organism catabolic process|GO:0044710,single-organism metabolic process|GO:0044711,single-organism biosynthetic proces…	GO:0005737,cytoplasm|GO:0005829,cytosol|GO:0044464,cell part|GO:0005623,cell|GO:0005622,intracellular|GO:0044444,cytoplasmic part|GO:0044424,intracellular part	GO:0043169,cation binding|GO:0030955,potassium ion binding|GO:0000287,magnesium ion binding|GO:0016773,phosphotransferase activity, alcohol group as acceptor|GO:0016772,transferase activity, transferring phosphorus-containing groups|GO:0016301,kinase activity|GO:0031420,alkali metal ion binding|GO:0043167,ion binding|GO:0003824,catalytic activity|GO:0016740,transferase activity|GO:0005488,binding…	ath00620,Pyruvate metabolism|ath00230,Purine metabolism|ath00010,Glycolysis / Gluconeogenesis|ath01230,Biosynthesis of amino acids|ath01200,Carbon metabolism|ath01110,Biosynthesis of secondary metabolites|ath01100,Metabolic pathways	http://www.uniprot.org/uniprot/Q9FNN1	FALSE
Gh_D07G0214	AT5G25880	NADP-malic enzyme 3	NADP-ME3	Q9XGZ0	1.38471	0.469584	82.9	0	GO:0048589,developmental growth|GO:0048588,developmental cell growth|GO:0048468,cell development|GO:0044281,small molecule metabolic process|GO:0071840,cellular component organization or biogenesis|GO:0044710,single-organism metabolic process|GO:0044711,single-organism biosynthetic process|GO:0071555,cell wall organization|GO:0048868,pollen tube development|GO:0048869,cellular developmental proce…	GO:0005737,cytoplasm|GO:0005829,cytosol|GO:0044464,cell part|GO:0005623,cell|GO:0005622,intracellular|GO:0044444,cytoplasmic part|GO:0044424,intracellular part	GO:0051287,NAD binding|GO:0008948,oxaloacetate decarboxylase activity|GO:0005488,binding|GO:0000166,nucleotide binding|GO:1901363,heterocyclic compound binding|GO:1901265,nucleoside phosphate binding|GO:0016491,oxidoreductase activity|GO:0043169,cation binding|GO:0016829,lyase activity|GO:0043167,ion binding|GO:0046872,metal ion binding|GO:0050662,coenzyme binding|GO:0036094,small molecule bindin…	ath00620,Pyruvate metabolism|ath00710,Carbon fixation in photosynthetic organisms|ath01100,Metabolic pathways|ath01200,Carbon metabolism	http://www.uniprot.org/uniprot/Q9XGZ0	FALSE
Gh_D10G1368	AT4G13940	S-adenosyl-L-homocysteine hydrolase	SAHH1	O23255	1.38396	0.468804	92.37	0	GO:0022622,root system development|GO:0009628,response to abiotic stimulus|GO:0080090,regulation of primary metabolic process|GO:0019222,regulation of metabolic process|GO:0048588,developmental cell growth|GO:0051049,regulation of transport|GO:0048468,cell development|GO:0048469,cell maturation|GO:0009167,purine ribonucleoside monophosphate metabolic process|GO:0043933,macromolecular complex subu…	GO:0048046,apoplast|GO:0043229,intracellular organelle|GO:0071944,cell periphery|GO:0043227,membrane-bounded organelle|GO:0043226,organelle|GO:0030054,cell junction|GO:0005737,cytoplasm|GO:0031090,organelle membrane|GO:0005773,vacuole|GO:0098805,whole membrane|GO:0016020,membrane|GO:0005774,vacuolar membrane|GO:0044437,vacuolar part|GO:0005794,Golgi apparatus|GO:0098588,bounding membrane of organ…	GO:0016787,hydrolase activity|GO:0046872,metal ion binding|GO:0046914,transition metal ion binding|GO:0043169,cation binding|GO:0016801,hydrolase activity, acting on ether bonds|GO:0004013,adenosylhomocysteinase activity|GO:0016802,trialkylsulfonium hydrolase activity|GO:0043167,ion binding|GO:0003824,catalytic activity|GO:0005488,binding|GO:0005507,copper ion binding	ath00270,Cysteine and methionine metabolism|ath01100,Metabolic pathways	http://www.uniprot.org/uniprot/O23255	FALSE
Gh_A13G0220	AT3G01390	vacuolar membrane ATPase 10	VHA-G1	O82628	1.38259	0.46737	77.27	4e-44	GO:0019320,hexose catabolic process|GO:0046365,monosaccharide catabolic process|GO:0044699,single-organism process|GO:0044712,single-organism catabolic process|GO:0044710,single-organism metabolic process|GO:0015992,proton transport|GO:0015991,ATP hydrolysis coupled proton transport|GO:0051179,localization|GO:1902600,hydrogen ion transmembrane transport|GO:0098662,inorganic cation transmembrane t…	GO:0000325,plant-type vacuole|GO:0043229,intracellular organelle|GO:0071944,cell periphery|GO:0043227,membrane-bounded organelle|GO:0043226,organelle|GO:0005737,cytoplasm|GO:0031090,organelle membrane|GO:0005773,vacuole|GO:0098805,whole membrane|GO:0016020,membrane|GO:0005774,vacuolar membrane|GO:0044437,vacuolar part|GO:0016471,vacuolar proton-transporting V-type ATPase complex|GO:0005794,Golgi …	GO:0016887,ATPase activity|GO:0042625,ATPase activity, coupled to transmembrane movement of ions|GO:0042626,ATPase activity, coupled to transmembrane movement of substances|GO:0016820,hydrolase activity, acting on acid anhydrides, catalyzing transmembrane movement of substances|GO:0046933,proton-transporting ATP synthase activity, rotational mechanism|GO:0015077,monovalent inorganic cation transm…	ath00190,Oxidative phosphorylation|ath04145,Phagosome|ath01100,Metabolic pathways	http://www.uniprot.org/uniprot/O82628	FALSE
Gh_D13G0306	AT4G39080	vacuolar proton ATPase A3	VHA-a3	Q8W4S4	1.38211	0.466876	81.23	0	GO:0009167,purine ribonucleoside monophosphate metabolic process|GO:0009165,nucleotide biosynthetic process|GO:0009163,nucleoside biosynthetic process|GO:0009161,ribonucleoside monophosphate metabolic process|GO:0098771,inorganic ion homeostasis|GO:0051651,maintenance of location in cell|GO:0042451,purine nucleoside biosynthetic process|GO:0009168,purine ribonucleoside monophosphate biosynthetic …	GO:0000325,plant-type vacuole|GO:0031975,envelope|GO:0043229,intracellular organelle|GO:0071944,cell periphery|GO:0005622,intracellular|GO:0043227,membrane-bounded organelle|GO:0043226,organelle|GO:0031224,intrinsic component of membrane|GO:0005737,cytoplasm|GO:0009941,chloroplast envelope|GO:0009536,plastid|GO:0031090,organelle membrane|GO:0098796,membrane protein complex|GO:0005773,vacuole|GO:0…	GO:0036442,hydrogen-exporting ATPase activity|GO:0019899,enzyme binding|GO:0005488,binding|GO:0016887,ATPase activity|GO:0042625,ATPase activity, coupled to transmembrane movement of ions|GO:0042626,ATPase activity, coupled to transmembrane movement of substances|GO:0016820,hydrolase activity, acting on acid anhydrides, catalyzing transmembrane movement of substances|GO:0042623,ATPase activity, c…	ath00190,Oxidative phosphorylation|ath04145,Phagosome|ath01100,Metabolic pathways	http://www.uniprot.org/uniprot/Q8W4S4	FALSE
Gh_D07G1369	AT1G01300	Eukaryotic aspartyl protease family protein	F6F3.10	Q9LNJ3	1.38038	0.465063	71.46	0	GO:0042545,cell wall modification|GO:0009664,plant-type cell wall organization|GO:0009628,response to abiotic stimulus|GO:0080167,response to karrikin|GO:0044238,primary metabolic process|GO:0019538,protein metabolic process|GO:0050896,response to stimulus|GO:0009987,cellular process|GO:0016043,cellular component organization|GO:0043170,macromolecule metabolic process|GO:0071554,cell wall organiz…	GO:0005618,cell wall|GO:0016020,membrane|GO:0044464,cell part|GO:0005623,cell|GO:0030312,external encapsulating structure|GO:0071944,cell periphery|GO:0009505,plant-type cell wall	GO:0016787,hydrolase activity|GO:0004175,endopeptidase activity|GO:0070001,aspartic-type peptidase activity|GO:0003824,catalytic activity|GO:0070011,peptidase activity, acting on L-amino acid peptides|GO:0004190,aspartic-type endopeptidase activity|GO:0008233,peptidase activity		http://www.uniprot.org/uniprot/Q9LNJ3	FALSE
Gh_A09G0534	AT5G19140	Aluminium induced protein with YGL and LRDR motifs	AILP1	Q94BR2	1.3801	0.464768	81.97	1e-143		GO:0016020,membrane|GO:0044464,cell part|GO:0005623,cell|GO:0071944,cell periphery|GO:0005886,plasma membrane			http://www.uniprot.org/uniprot/Q94BR2	FALSE
Gh_D13G2231	AT1G58170	Disease resistance-responsive (dirigent-like protein) family protein	DIR19	Q9C523	1.38005	0.464721	62.96	9e-77		GO:0048046,apoplast|GO:0005576,extracellular region			http://www.uniprot.org/uniprot/Q9C523	FALSE
Gh_D12G1452	AT1G60810	ATP-citrate lyase A-2	ACLA-1	Q9SGY2	1.37911	0.46374	87	0	GO:0044238,primary metabolic process|GO:0044710,single-organism metabolic process|GO:0006629,lipid metabolic process|GO:0071704,organic substance metabolic process|GO:0008152,metabolic process|GO:0044699,single-organism process	GO:0005737,cytoplasm|GO:0005829,cytosol|GO:0044464,cell part|GO:0005623,cell|GO:0005622,intracellular|GO:0044444,cytoplasmic part|GO:0044424,intracellular part	GO:0035639,purine ribonucleoside triphosphate binding|GO:0003878,ATP citrate synthase activity|GO:0005488,binding|GO:0043167,ion binding|GO:1901363,heterocyclic compound binding|GO:1901265,nucleoside phosphate binding|GO:0001882,nucleoside binding|GO:0046912,transferase activity, transferring acyl groups, acyl groups converted into alkyl on transfer|GO:0000166,nucleotide binding|GO:0016740,transf…	ath01110,Biosynthesis of secondary metabolites|ath00020,Citrate cycle (TCA cycle)|ath01100,Metabolic pathways	http://www.uniprot.org/uniprot/Q9SGY2	FALSE
Gh_D06G0311	AT5G63930	Leucine-rich repeat protein kinase family protein	At4g08850	Q8VZG8	1.37907	0.463697	39.42	6e-14	GO:0009991,response to extracellular stimulus|GO:0008152,metabolic process|GO:0006950,response to stress|GO:0016310,phosphorylation|GO:0048583,regulation of response to stimulus|GO:0031667,response to nutrient levels|GO:0015833,peptide transport|GO:0071496,cellular response to external stimulus|GO:0009627,systemic acquired resistance|GO:0042594,response to starvation|GO:0050789,regulation of biol…	GO:0016021,integral component of membrane|GO:0016020,membrane|GO:0044464,cell part|GO:0005623,cell|GO:0055044,symplast|GO:0071944,cell periphery|GO:0030054,cell junction|GO:0005911,cell-cell junction|GO:0005886,plasma membrane|GO:0009506,plasmodesma|GO:0044425,membrane part|GO:0031224,intrinsic component of membrane	GO:0035639,purine ribonucleoside triphosphate binding|GO:0004672,protein kinase activity|GO:0043167,ion binding|GO:1901363,heterocyclic compound binding|GO:0001883,purine nucleoside binding|GO:0001882,nucleoside binding|GO:0043168,anion binding|GO:0000166,nucleotide binding|GO:0004674,protein serine/threonine kinase activity|GO:0016740,transferase activity|GO:1901265,nucleoside phosphate binding|…		http://www.uniprot.org/uniprot/Q8VZG8	FALSE
Gh_D05G1084	AT1G16860	Ubiquitin-specific protease family C19-related protein	CFIS2	Q8GXS3	1.37828	0.462867	43.24	0.6	GO:0090304,nucleic acid metabolic process|GO:0034641,cellular nitrogen compound metabolic process|GO:0006807,nitrogen compound metabolic process|GO:0043631,RNA polyadenylation|GO:1901360,organic cyclic compound metabolic process|GO:0006139,nucleobase-containing compound metabolic process|GO:0044260,cellular macromolecule metabolic process|GO:0071704,organic substance metabolic process|GO:0010467,…	GO:0005849,mRNA cleavage factor complex|GO:0031974,membrane-enclosed lumen|GO:0043229,intracellular organelle|GO:0043227,membrane-bounded organelle|GO:0043226,organelle|GO:0031981,nuclear lumen|GO:0005634,nucleus|GO:0005654,nucleoplasm|GO:0044451,nucleoplasm part|GO:0043234,protein complex|GO:0032991,macromolecular complex|GO:0043231,intracellular membrane-bounded organelle|GO:0043233,organelle l…	GO:0005488,binding|GO:0016787,hydrolase activity|GO:0005515,protein binding|GO:0043169,cation binding|GO:0097159,organic cyclic compound binding|GO:0044822,poly(A) RNA binding|GO:0043167,ion binding|GO:0003824,catalytic activity|GO:0003723,RNA binding|GO:0003676,nucleic acid binding|GO:0046872,metal ion binding|GO:1901363,heterocyclic compound binding|GO:0003729,mRNA binding	ath03015,mRNA surveillance pathway	http://www.uniprot.org/uniprot/Q8GXS3	FALSE
Gh_D11G3035	AT5G17920	Cobalamin-independent synthase family protein	MS1	O50008	1.37772	0.462284	88.63	0	GO:0009628,response to abiotic stimulus|GO:0010038,response to metal ion|GO:0006950,response to stress|GO:1990267,response to transition metal nanoparticle|GO:0019752,carboxylic acid metabolic process|GO:0044249,cellular biosynthetic process|GO:0006807,nitrogen compound metabolic process|GO:0009067,aspartate family amino acid biosynthetic process|GO:0009066,aspartate family amino acid metabolic p…	GO:0048046,apoplast|GO:0042579,microbody|GO:0043229,intracellular organelle|GO:0071944,cell periphery|GO:0043227,membrane-bounded organelle|GO:0043226,organelle|GO:0030054,cell junction|GO:0005737,cytoplasm|GO:0009536,plastid|GO:0031090,organelle membrane|GO:0009532,plastid stroma|GO:0005773,vacuole|GO:0009570,chloroplast stroma|GO:0098805,whole membrane|GO:0016020,membrane|GO:0005777,peroxisome|…	GO:0043169,cation binding|GO:0005507,copper ion binding|GO:0046914,transition metal ion binding|GO:0046872,metal ion binding|GO:0042084,5-methyltetrahydrofolate-dependent methyltransferase activity|GO:0042085,5-methyltetrahydropteroyltri-L-glutamate-dependent methyltransferase activity|GO:0043167,ion binding|GO:0008172,S-methyltransferase activity|GO:0003824,catalytic activity|GO:0016740,transfer…	ath00270,Cysteine and methionine metabolism|ath01110,Biosynthesis of secondary metabolites|ath01230,Biosynthesis of amino acids|ath00450,Selenocompound metabolism|ath01100,Metabolic pathways	http://www.uniprot.org/uniprot/O50008	FALSE
Gh_A06G0019	AT5G42180	Peroxidase superfamily protein	PER64	Q43872	1.37734	0.461881	76.17	3e-173	GO:0006950,response to stress|GO:0044248,cellular catabolic process|GO:0044036,cell wall macromolecule metabolic process|GO:0042744,hydrogen peroxide catabolic process|GO:0042743,hydrogen peroxide metabolic process|GO:0034645,cellular macromolecule biosynthetic process|GO:0070592,cell wall polysaccharide biosynthetic process|GO:0033692,cellular polysaccharide biosynthetic process|GO:0071840,cellu…	GO:0005618,cell wall|GO:0044464,cell part|GO:0005623,cell|GO:0030312,external encapsulating structure|GO:0071944,cell periphery|GO:0009505,plant-type cell wall|GO:0005576,extracellular region	GO:0043169,cation binding|GO:0046872,metal ion binding|GO:0020037,heme binding|GO:0046906,tetrapyrrole binding|GO:0097159,organic cyclic compound binding|GO:0016209,antioxidant activity|GO:0043167,ion binding|GO:1901363,heterocyclic compound binding|GO:0003824,catalytic activity|GO:0005488,binding|GO:0016684,oxidoreductase activity, acting on peroxide as acceptor|GO:0004601,peroxidase activity|GO…	ath00940,Phenylpropanoid biosynthesis|ath01100,Metabolic pathways|ath01110,Biosynthesis of secondary metabolites	http://www.uniprot.org/uniprot/Q43872	FALSE
Gh_A12G2239	AT5G24400	NagB/RpiA/CoA transferase-like superfamily protein	EMB2024	Q84WW2	1.37732	0.461859	71.48	1e-131	GO:0009607,response to biotic stimulus|GO:0006739,NADP metabolic process|GO:0006732,coenzyme metabolic process|GO:0006733,oxidoreduction coenzyme metabolic process|GO:2001057,reactive nitrogen species metabolic process|GO:0034641,cellular nitrogen compound metabolic process|GO:0006098,pentose-phosphate shunt|GO:0046496,nicotinamide nucleotide metabolic process|GO:0071941,nitrogen cycle metabolic …	GO:0042579,microbody|GO:0043229,intracellular organelle|GO:0043227,membrane-bounded organelle|GO:0043226,organelle|GO:0005737,cytoplasm|GO:0044446,intracellular organelle part|GO:0009536,plastid|GO:0009532,plastid stroma|GO:0009570,chloroplast stroma|GO:0005777,peroxisome|GO:0044435,plastid part|GO:0044434,chloroplast part|GO:0009507,chloroplast|GO:0043231,intracellular membrane-bounded organelle…	GO:0016787,hydrolase activity|GO:0017057,6-phosphogluconolactonase activity|GO:0016788,hydrolase activity, acting on ester bonds|GO:0003824,catalytic activity|GO:0052689,carboxylic ester hydrolase activity|GO:0005515,protein binding|GO:0005488,binding	ath00030,Pentose phosphate pathway|ath01100,Metabolic pathways|ath01200,Carbon metabolism|ath01110,Biosynthesis of secondary metabolites	http://www.uniprot.org/uniprot/Q84WW2	FALSE
Gh_D11G0605	AT1G77120	alcohol dehydrogenase 1	ADH2	Q96533	1.37601	0.46049	59.36	2e-147	GO:0044710,single-organism metabolic process|GO:0071704,organic substance metabolic process|GO:0044699,single-organism process|GO:0006066,alcohol metabolic process|GO:0006067,ethanol metabolic process|GO:0044281,small molecule metabolic process|GO:0008152,metabolic process|GO:0034308,primary alcohol metabolic process|GO:1901615,organic hydroxy compound metabolic process|GO:0055114,oxidation-reduc…	GO:0005737,cytoplasm|GO:0044464,cell part|GO:0005623,cell|GO:0005622,intracellular|GO:0044424,intracellular part	GO:0005488,binding|GO:0043169,cation binding|GO:0016614,oxidoreductase activity, acting on CH-OH group of donors|GO:0046914,transition metal ion binding|GO:0016616,oxidoreductase activity, acting on the CH-OH group of donors, NAD or NADP as acceptor|GO:0004022,alcohol dehydrogenase (NAD) activity|GO:0043167,ion binding|GO:0003824,catalytic activity|GO:0008270,zinc ion binding|GO:0051903,S-(hydrox…	ath00350,Tyrosine metabolism|ath00010,Glycolysis / Gluconeogenesis|ath01200,Carbon metabolism|ath00071,Fatty acid degradation|ath01110,Biosynthesis of secondary metabolites|ath01100,Metabolic pathways	http://www.uniprot.org/uniprot/Q96533	FALSE
Gh_D07G1812	AT5G38900	Thioredoxin superfamily protein	FY	Q6NLV4	1.37459	0.459003	40.54	2	GO:0061458,reproductive system development|GO:0030154,cell differentiation|GO:0009791,post-embryonic development|GO:0007275,multicellular organismal development|GO:0044699,single-organism process|GO:0048869,cellular developmental process|GO:0009908,flower development|GO:0032502,developmental process|GO:0032501,multicellular organismal process|GO:0048608,reproductive structure development|GO:00099…	GO:0043231,intracellular membrane-bounded organelle|GO:0005634,nucleus|GO:0044464,cell part|GO:0005623,cell|GO:0005622,intracellular|GO:0043229,intracellular organelle|GO:0044424,intracellular part|GO:0043227,membrane-bounded organelle|GO:0043226,organelle	GO:0005488,binding|GO:0005515,protein binding	ath03015,mRNA surveillance pathway	http://www.uniprot.org/uniprot/Q6NLV4	FALSE
Gh_A12G1728	AT5G50740	Heavy metal transport/detoxification superfamily protein	FP3	Q9C5D3	1.37285	0.457172	65.62	6e-06	GO:0045087,innate immune response|GO:0032502,developmental process|GO:0050801,ion homeostasis|GO:0006955,immune response|GO:0009791,post-embryonic development|GO:0044403,symbiosis, encompassing mutualism through parasitism|GO:0055076,transition metal ion homeostasis|GO:0098771,inorganic ion homeostasis|GO:0007275,multicellular organismal development|GO:0044699,single-organism process|GO:0052018,m…	GO:0016020,membrane|GO:0044464,cell part|GO:0005623,cell|GO:0071944,cell periphery|GO:0005886,plasma membrane	GO:0043169,cation binding|GO:0046914,transition metal ion binding|GO:0043167,ion binding|GO:0005488,binding|GO:0046872,metal ion binding		http://www.uniprot.org/uniprot/Q9C5D3	FALSE
Gh_A08G0808	AT5G20350	Ankyrin repeat family protein with DHHC zinc finger domain	PAT24	Q52T38	1.37069	0.454903	69.67	0	GO:0034440,lipid oxidation|GO:0008104,protein localization|GO:0048589,developmental growth|GO:0061025,membrane fusion|GO:0061024,membrane organization|GO:0044281,small molecule metabolic process|GO:0044282,small molecule catabolic process|GO:0071840,cellular component organization or biogenesis|GO:0044712,single-organism catabolic process|GO:0044710,single-organism metabolic process|GO:0070727,ce…	GO:0043229,intracellular organelle|GO:0005622,intracellular|GO:0043227,membrane-bounded organelle|GO:0043226,organelle|GO:0031224,intrinsic component of membrane|GO:0005737,cytoplasm|GO:0031984,organelle subcompartment|GO:0031982,vesicle|GO:0016023,cytoplasmic membrane-bounded vesicle|GO:0031410,cytoplasmic vesicle|GO:0016021,integral component of membrane|GO:0016020,membrane|GO:0031988,membrane-…	GO:0005488,binding|GO:0043169,cation binding|GO:0046914,transition metal ion binding|GO:0003824,catalytic activity|GO:0043167,ion binding|GO:0016417,S-acyltransferase activity|GO:0016740,transferase activity|GO:0016746,transferase activity, transferring acyl groups|GO:0016747,transferase activity, transferring acyl groups other than amino-acyl groups|GO:0019707,protein-cysteine S-acyltransferase …		http://www.uniprot.org/uniprot/Q52T38	FALSE
Gh_A06G1787	AT4G05150	Octicosapeptide/Phox/Bem1p family protein	At4g05150	Q940N7	1.36807	0.452143	43.94	1e-73	GO:0022622,root system development|GO:0048589,developmental growth|GO:0048588,developmental cell growth|GO:0016310,phosphorylation|GO:0030154,cell differentiation|GO:0048468,cell development|GO:0048469,cell maturation|GO:0090558,plant epidermis development|GO:0009653,anatomical structure morphogenesis|GO:0021700,developmental maturation|GO:0007275,multicellular organismal development|GO:0044699,s…		GO:0003824,catalytic activity|GO:0016773,phosphotransferase activity, alcohol group as acceptor|GO:0016772,transferase activity, transferring phosphorus-containing groups|GO:0016301,kinase activity|GO:0004674,protein serine/threonine kinase activity|GO:0016740,transferase activity|GO:0004672,protein kinase activity		http://www.uniprot.org/uniprot/Q940N7	FALSE
Gh_D01G1541	AT1G10760	Pyruvate phosphate dikinase, PEP/pyruvate binding domain	GWD1	Q9SAC6	1.36776	0.451811	68.17	0	GO:0009631,cold acclimation|GO:0016310,phosphorylation|GO:0044248,cellular catabolic process|GO:0044249,cellular biosynthetic process|GO:0009250,glucan biosynthetic process|GO:0009251,glucan catabolic process|GO:0034645,cellular macromolecule biosynthetic process|GO:0016051,carbohydrate biosynthetic process|GO:0044699,single-organism process|GO:0044247,cellular polysaccharide catabolic process|GO…	GO:0031975,envelope|GO:0043229,intracellular organelle|GO:0043227,membrane-bounded organelle|GO:0043226,organelle|GO:0005737,cytoplasm|GO:0009941,chloroplast envelope|GO:0009536,plastid|GO:0009532,plastid stroma|GO:0009570,chloroplast stroma|GO:0005739,mitochondrion|GO:0044435,plastid part|GO:0044434,chloroplast part|GO:0031967,organelle envelope|GO:0009507,chloroplast|GO:0009526,plastid envelope…	GO:0035639,purine ribonucleoside triphosphate binding|GO:0005488,binding|GO:0043167,ion binding|GO:1901363,heterocyclic compound binding|GO:1901265,nucleoside phosphate binding|GO:0001882,nucleoside binding|GO:0043168,anion binding|GO:0043169,cation binding|GO:0000166,nucleotide binding|GO:0016740,transferase activity|GO:0001883,purine nucleoside binding|GO:0032549,ribonucleoside binding|GO:00170…		http://www.uniprot.org/uniprot/Q9SAC6	FALSE
Gh_A10G2200	AT1G11480	eukaryotic translation initiation factor-related	At1g11480	Q94C21	1.36719	0.451212	44.82	2e-110	GO:0044249,cellular biosynthetic process|GO:0034641,cellular nitrogen compound metabolic process|GO:0006807,nitrogen compound metabolic process|GO:0034645,cellular macromolecule biosynthetic process|GO:1901576,organic substance biosynthetic process|GO:0044267,cellular protein metabolic process|GO:0044260,cellular macromolecule metabolic process|GO:0043043,peptide biosynthetic process|GO:0071704,o…		GO:0005488,binding|GO:0097159,organic cyclic compound binding|GO:0008135,translation factor activity, RNA binding|GO:0003723,RNA binding|GO:0003676,nucleic acid binding|GO:1901363,heterocyclic compound binding|GO:0003743,translation initiation factor activity		http://www.uniprot.org/uniprot/Q94C21	FALSE
Gh_A05G1317	AT5G54960	pyruvate decarboxylase-2	PDC2	Q9FFT4	1.36592	0.449874	81.41	0	GO:0009628,response to abiotic stimulus|GO:0046364,monosaccharide biosynthetic process|GO:0044248,cellular catabolic process|GO:0044723,single-organism carbohydrate metabolic process|GO:1901576,organic substance biosynthetic process|GO:0043170,macromolecule metabolic process|GO:0071840,cellular component organization or biogenesis|GO:0006094,gluconeogenesis|GO:0044267,cellular protein metabolic p…	GO:0005737,cytoplasm|GO:0005829,cytosol|GO:0044464,cell part|GO:0005623,cell|GO:0005622,intracellular|GO:0044444,cytoplasmic part|GO:0044424,intracellular part	GO:1901681,sulfur compound binding|GO:0043168,anion binding|GO:0043167,ion binding|GO:0000287,magnesium ion binding|GO:0043169,cation binding|GO:0097159,organic cyclic compound binding|GO:0016829,lyase activity|GO:0030976,thiamine pyrophosphate binding|GO:0016830,carbon-carbon lyase activity|GO:0016831,carboxy-lyase activity|GO:0019842,vitamin binding|GO:0004737,pyruvate decarboxylase activity|GO…	ath01110,Biosynthesis of secondary metabolites|ath00010,Glycolysis / Gluconeogenesis|ath01100,Metabolic pathways	http://www.uniprot.org/uniprot/Q9FFT4	FALSE
Gh_A04G1438	AT4G38260	Protein of unknown function (DUF833)	At1g20730	F4HUN5	1.36591	0.449866							http://www.uniprot.org/uniprot/F4HUN5	FALSE
Gh_A01G1703	AT2G35880	TPX2 (targeting protein for Xklp2) protein family	At2g35880	Q9SJ62	1.36586	0.449812	44.1	3e-45	GO:0008152,metabolic process|GO:0030243,cellulose metabolic process|GO:0044042,glucan metabolic process|GO:0044036,cell wall macromolecule metabolic process|GO:0045229,external encapsulating structure organization|GO:0044281,small molecule metabolic process|GO:0044283,small molecule biosynthetic process|GO:1901362,organic cyclic compound biosynthetic process|GO:0044699,single-organism process|GO:…				http://www.uniprot.org/uniprot/Q9SJ62	FALSE
Gh_D13G0588	AT3G19990	0	SEC	Q9M8Y0	1.36575	0.449695	26.83	2	GO:0044249,cellular biosynthetic process|GO:0034645,cellular macromolecule biosynthetic process|GO:0009100,glycoprotein metabolic process|GO:0009101,glycoprotein biosynthetic process|GO:0044699,single-organism process|GO:0044267,cellular protein metabolic process|GO:0044710,single-organism metabolic process|GO:0006486,protein glycosylation|GO:0007275,multicellular organismal development|GO:007170…		GO:0003824,catalytic activity|GO:0016740,transferase activity|GO:0016757,transferase activity, transferring glycosyl groups	ath00514,Other types of O-glycan biosynthesis|ath04931,Insulin resistance	http://www.uniprot.org/uniprot/Q9M8Y0	FALSE
Gh_A12G1796	AT5G07660	structural maintenance of chromosomes 6A	SMC6A	Q9FLR5	1.36572	0.449663	59.46	0	GO:0048464,flower calyx development|GO:0048465,corolla development|GO:0080090,regulation of primary metabolic process|GO:0019222,regulation of metabolic process|GO:0030422,production of siRNA involved in RNA interference|GO:0031050,dsRNA fragmentation|GO:0043933,macromolecular complex subunit organization|GO:0007165,signal transduction|GO:0051567,histone H3-K9 methylation|GO:1901362,organic cycli…	GO:0043234,protein complex|GO:0032991,macromolecular complex|GO:0043231,intracellular membrane-bounded organelle|GO:0043232,intracellular non-membrane-bounded organelle|GO:0043227,membrane-bounded organelle|GO:0005634,nucleus|GO:0016020,membrane|GO:0044464,cell part|GO:0030915,Smc5-Smc6 complex|GO:0005622,intracellular|GO:0044446,intracellular organelle part|GO:0000793,condensed chromosome|GO:004…	GO:0038023,signaling receptor activity|GO:0035639,purine ribonucleoside triphosphate binding|GO:0060089,molecular transducer activity|GO:0004872,receptor activity|GO:0004871,signal transducer activity|GO:0043167,ion binding|GO:1901363,heterocyclic compound binding|GO:0001883,purine nucleoside binding|GO:0001882,nucleoside binding|GO:0043168,anion binding|GO:0005057,receptor signaling protein acti…		http://www.uniprot.org/uniprot/Q9FLR5	FALSE
Gh_A04G0630	AT3G01390	vacuolar membrane ATPase 10	VHA-G1	O82628	1.36557	0.449508	82.73	2e-41	GO:0019320,hexose catabolic process|GO:0046365,monosaccharide catabolic process|GO:0044699,single-organism process|GO:0044712,single-organism catabolic process|GO:0044710,single-organism metabolic process|GO:0015992,proton transport|GO:0015991,ATP hydrolysis coupled proton transport|GO:0051179,localization|GO:1902600,hydrogen ion transmembrane transport|GO:0098662,inorganic cation transmembrane t…	GO:0000325,plant-type vacuole|GO:0043229,intracellular organelle|GO:0071944,cell periphery|GO:0043227,membrane-bounded organelle|GO:0043226,organelle|GO:0005737,cytoplasm|GO:0031090,organelle membrane|GO:0005773,vacuole|GO:0098805,whole membrane|GO:0016020,membrane|GO:0005774,vacuolar membrane|GO:0044437,vacuolar part|GO:0016471,vacuolar proton-transporting V-type ATPase complex|GO:0005794,Golgi …	GO:0016887,ATPase activity|GO:0042625,ATPase activity, coupled to transmembrane movement of ions|GO:0042626,ATPase activity, coupled to transmembrane movement of substances|GO:0016820,hydrolase activity, acting on acid anhydrides, catalyzing transmembrane movement of substances|GO:0046933,proton-transporting ATP synthase activity, rotational mechanism|GO:0015077,monovalent inorganic cation transm…	ath00190,Oxidative phosphorylation|ath04145,Phagosome|ath01100,Metabolic pathways	http://www.uniprot.org/uniprot/O82628	FALSE
Gh_D08G1960	AT5G12250	beta-6 tubulin	TUBB6	P29514	1.36553	0.44946	93.9	0	GO:0022622,root system development|GO:0044238,primary metabolic process|GO:0048589,developmental growth|GO:0048588,developmental cell growth|GO:0048468,cell development|GO:0048469,cell maturation|GO:0009167,purine ribonucleoside monophosphate metabolic process|GO:0007165,signal transduction|GO:0009161,ribonucleoside monophosphate metabolic process|GO:1901576,organic substance biosynthetic process…	GO:0005856,cytoskeleton|GO:0043234,protein complex|GO:0015630,microtubule cytoskeleton|GO:0043228,non-membrane-bounded organelle|GO:0043232,intracellular non-membrane-bounded organelle|GO:0044464,cell part|GO:0016020,membrane|GO:0071944,cell periphery|GO:0005623,cell|GO:0005737,cytoplasm|GO:0044446,intracellular organelle part|GO:0043229,intracellular organelle|GO:0044430,cytoskeletal part|GO:000…	GO:0005200,structural constituent of cytoskeleton|GO:0035639,purine ribonucleoside triphosphate binding|GO:0005488,binding|GO:0005198,structural molecule activity|GO:1901363,heterocyclic compound binding|GO:1901265,nucleoside phosphate binding|GO:0001882,nucleoside binding|GO:0043168,anion binding|GO:0016462,pyrophosphatase activity|GO:0000166,nucleotide binding|GO:0032561,guanyl ribonucleotide b…	ath04145,Phagosome	http://www.uniprot.org/uniprot/P29514	FALSE
Gh_Sca006742G01	AT5G45970	RAC-like 2	ARAC2	Q38903	1.36491	0.448804	90.45	6e-120	GO:0044238,primary metabolic process|GO:0043933,macromolecular complex subunit organization|GO:0010383,cell wall polysaccharide metabolic process|GO:0030036,actin cytoskeleton organization|GO:0044036,cell wall macromolecule metabolic process|GO:0023052,signaling|GO:0007165,signal transduction|GO:0034645,cellular macromolecule biosynthetic process|GO:0070592,cell wall polysaccharide biosynthetic p…	GO:0005737,cytoplasm|GO:0016020,membrane|GO:0044464,cell part|GO:0005623,cell|GO:0005622,intracellular|GO:0071944,cell periphery|GO:0005886,plasma membrane|GO:0044424,intracellular part	GO:0043168,anion binding|GO:0005488,binding|GO:0019001,guanyl nucleotide binding|GO:0035639,purine ribonucleoside triphosphate binding|GO:0097367,carbohydrate derivative binding|GO:0043167,ion binding|GO:1901363,heterocyclic compound binding|GO:1901265,nucleoside phosphate binding|GO:0000166,nucleotide binding|GO:0036094,small molecule binding|GO:0032561,guanyl ribonucleotide binding|GO:0032553,r…	ath04145,Phagosome|ath04933,AGE-RAGE signaling pathway in diabetic complications	http://www.uniprot.org/uniprot/Q38903	FALSE
Gh_A04G0686	AT3G53620	pyrophosphorylase 4	PPA4	Q9LFF9	1.36414	0.447992	84.72	1e-138	GO:0010038,response to metal ion|GO:0050896,response to stimulus|GO:0009987,cellular process|GO:0044237,cellular metabolic process|GO:0006796,phosphate-containing compound metabolic process|GO:0008152,metabolic process|GO:0006793,phosphorus metabolic process|GO:0046686,response to cadmium ion|GO:0042221,response to chemical|GO:0010035,response to inorganic substance	GO:0005737,cytoplasm|GO:0005829,cytosol|GO:0044464,cell part|GO:0005623,cell|GO:0005622,intracellular|GO:0044444,cytoplasmic part|GO:0044424,intracellular part	GO:0016787,hydrolase activity|GO:0016818,hydrolase activity, acting on acid anhydrides, in phosphorus-containing anhydrides|GO:0000287,magnesium ion binding|GO:0003824,catalytic activity|GO:0004427,inorganic diphosphatase activity|GO:0016817,hydrolase activity, acting on acid anhydrides|GO:0043167,ion binding|GO:0016462,pyrophosphatase activity|GO:0043169,cation binding|GO:0005488,binding|GO:0046…	ath00190,Oxidative phosphorylation	http://www.uniprot.org/uniprot/Q9LFF9	FALSE
Gh_A09G1083	AT1G28110	serine carboxypeptidase-like 45	SCPL45	Q93Y09	1.36403	0.447874	58.9	0	GO:0044238,primary metabolic process|GO:0019538,protein metabolic process|GO:0043170,macromolecule metabolic process|GO:0071704,organic substance metabolic process|GO:0008152,metabolic process|GO:0006508,proteolysis	GO:0005618,cell wall|GO:0044464,cell part|GO:0005623,cell|GO:0030312,external encapsulating structure|GO:0055044,symplast|GO:0071944,cell periphery|GO:0009506,plasmodesma|GO:0005911,cell-cell junction|GO:0009505,plant-type cell wall|GO:0030054,cell junction|GO:0005576,extracellular region	GO:0016787,hydrolase activity|GO:0017171,serine hydrolase activity|GO:0003824,catalytic activity|GO:0004180,carboxypeptidase activity|GO:0004185,serine-type carboxypeptidase activity|GO:0008238,exopeptidase activity|GO:0070011,peptidase activity, acting on L-amino acid peptides|GO:0070008,serine-type exopeptidase activity|GO:0008233,peptidase activity|GO:0008236,serine-type peptidase activity		http://www.uniprot.org/uniprot/Q93Y09	FALSE
Gh_D11G3274	AT3G53230	ATPase, AAA-type, CDC48 protein	CDC48D	Q9SCN8	1.36331	0.447116	90.07	0	GO:0009896,positive regulation of catabolic process|GO:0009894,regulation of catabolic process|GO:0008104,protein localization|GO:0080090,regulation of primary metabolic process|GO:0019222,regulation of metabolic process|GO:0042176,regulation of protein catabolic process|GO:0050789,regulation of biological process|GO:0044699,single-organism process|GO:0009893,positive regulation of metabolic proc…	GO:0031974,membrane-enclosed lumen|GO:0043229,intracellular organelle|GO:0043228,non-membrane-bounded organelle|GO:0005622,intracellular|GO:0043227,membrane-bounded organelle|GO:0043226,organelle|GO:0005856,cytoskeleton|GO:0031981,nuclear lumen|GO:0005730,nucleolus|GO:0005634,nucleus|GO:0016020,membrane|GO:0005654,nucleoplasm|GO:0005794,Golgi apparatus|GO:0012505,endomembrane system|GO:0005886,pl…	GO:0035639,purine ribonucleoside triphosphate binding|GO:0005488,binding|GO:0043167,ion binding|GO:1901363,heterocyclic compound binding|GO:1901265,nucleoside phosphate binding|GO:0001882,nucleoside binding|GO:0043168,anion binding|GO:0000166,nucleotide binding|GO:0001883,purine nucleoside binding|GO:0032549,ribonucleoside binding|GO:0017076,purine nucleotide binding|GO:0005524,ATP binding|GO:001…	ath04141,Protein processing in endoplasmic reticulum	http://www.uniprot.org/uniprot/Q9SCN8	FALSE
Gh_A05G2316	AT1G43700	VIRE2-interacting protein 1	VIP1	Q9MA75	1.36321	0.447005	56.63	1e-71	GO:0051169,nuclear transport|GO:0080090,regulation of primary metabolic process|GO:0019222,regulation of metabolic process|GO:0006820,anion transport|GO:0007165,signal transduction|GO:0008272,sulfate transport|GO:0009292,genetic transfer|GO:0009294,DNA mediated transformation|GO:1901360,organic cyclic compound metabolic process|GO:0051716,cellular response to stimulus|GO:0006986,response to unfol…	GO:0005737,cytoplasm|GO:0043231,intracellular membrane-bounded organelle|GO:0005829,cytosol|GO:0044464,cell part|GO:0044444,cytoplasmic part|GO:0005623,cell|GO:0043226,organelle|GO:0043229,intracellular organelle|GO:0044424,intracellular part|GO:0005622,intracellular|GO:0043227,membrane-bounded organelle|GO:0005634,nucleus	GO:0043565,sequence-specific DNA binding|GO:0051019,mitogen-activated protein kinase binding|GO:0005515,protein binding|GO:0003700,transcription factor activity, sequence-specific DNA binding|GO:0097159,organic cyclic compound binding|GO:0019899,enzyme binding|GO:0019901,protein kinase binding|GO:0019900,kinase binding|GO:0005488,binding|GO:0003676,nucleic acid binding|GO:0003677,DNA binding|GO:1…		http://www.uniprot.org/uniprot/Q9MA75	FALSE
Gh_D04G1625	AT5G07360	Amidase family protein	GATA	Q9LI77	1.36259	0.446353	33.05	2e-24	GO:0006655,phosphatidylglycerol biosynthetic process|GO:0044238,primary metabolic process|GO:0006650,glycerophospholipid metabolic process|GO:0044249,cellular biosynthetic process|GO:0034641,cellular nitrogen compound metabolic process|GO:0006807,nitrogen compound metabolic process|GO:0034645,cellular macromolecule biosynthetic process|GO:1901576,organic substance biosynthetic process|GO:0044255,…	GO:0005737,cytoplasm|GO:0009536,plastid|GO:0043231,intracellular membrane-bounded organelle|GO:0009532,plastid stroma|GO:0009570,chloroplast stroma|GO:0044464,cell part|GO:0044444,cytoplasmic part|GO:0005739,mitochondrion|GO:0005622,intracellular|GO:0044446,intracellular organelle part|GO:0043229,intracellular organelle|GO:0005623,cell|GO:0044435,plastid part|GO:0044434,chloroplast part|GO:004442…	GO:0035639,purine ribonucleoside triphosphate binding|GO:0016884,carbon-nitrogen ligase activity, with glutamine as amido-N-donor|GO:0043167,ion binding|GO:1901363,heterocyclic compound binding|GO:1901265,nucleoside phosphate binding|GO:0001882,nucleoside binding|GO:0043168,anion binding|GO:0000166,nucleotide binding|GO:0016879,ligase activity, forming carbon-nitrogen bonds|GO:0001883,purine nucl…	ath01100,Metabolic pathways|ath00970,Aminoacyl-tRNA biosynthesis	http://www.uniprot.org/uniprot/Q9LI77	FALSE
Gh_D09G0529	AT3G06035	Glycoprotein membrane precursor GPI-anchored	At3g06035	Q84MC0	1.36249	0.446246	66.67	1e-80	GO:0048638,regulation of developmental growth|GO:0048589,developmental growth|GO:0035266,meristem growth|GO:0007275,multicellular organismal development|GO:0044699,single-organism process|GO:0040007,growth|GO:0040008,regulation of growth|GO:0050789,regulation of biological process|GO:0048513,organ development|GO:0065007,biological regulation|GO:0032502,developmental process|GO:0032501,multicellul…	GO:0016020,membrane|GO:0044464,cell part|GO:0005623,cell|GO:0071944,cell periphery|GO:0005886,plasma membrane|GO:0044425,membrane part|GO:0031224,intrinsic component of membrane|GO:0031225,anchored component of membrane			http://www.uniprot.org/uniprot/Q84MC0	FALSE
Gh_D11G0674	AT1G12840	vacuolar ATP synthase subunit C (VATC) / V-ATPase C subunit / vacuolar proton pump C subunit (DET3)	VHA-C	Q9SDS7	1.36212	0.445852	84.8	0	GO:0022622,root system development|GO:0048589,developmental growth|GO:0048468,cell development|GO:0048469,cell maturation|GO:1901576,organic substance biosynthetic process|GO:0071840,cellular component organization or biogenesis|GO:0044712,single-organism catabolic process|GO:0044710,single-organism metabolic process|GO:0044711,single-organism biosynthetic process|GO:0048869,cellular developmenta…	GO:0000325,plant-type vacuole|GO:0043229,intracellular organelle|GO:0000221,vacuolar proton-transporting V-type ATPase, V1 domain|GO:0043227,membrane-bounded organelle|GO:0043226,organelle|GO:0005737,cytoplasm|GO:0044446,intracellular organelle part|GO:0009536,plastid|GO:0031090,organelle membrane|GO:0005773,vacuole|GO:0098805,whole membrane|GO:0016020,membrane|GO:0005774,vacuolar membrane|GO:003…	GO:0022891,substrate-specific transmembrane transporter activity|GO:0022890,inorganic cation transmembrane transporter activity|GO:0022892,substrate-specific transporter activity|GO:0005215,transporter activity|GO:0008324,cation transmembrane transporter activity|GO:0022857,transmembrane transporter activity|GO:0015075,ion transmembrane transporter activity|GO:0015077,monovalent inorganic cation …	ath00190,Oxidative phosphorylation|ath04145,Phagosome|ath01100,Metabolic pathways	http://www.uniprot.org/uniprot/Q9SDS7	FALSE
Gh_D06G0867	AT1G73430	sec34-like family protein	At1g73430	F4HQ84	1.36128	0.444965	81.52	0	GO:0033036,macromolecule localization|GO:0034613,cellular protein localization|GO:0046907,intracellular transport|GO:0070727,cellular macromolecule localization|GO:0006886,intracellular protein transport|GO:0006810,transport|GO:0045184,establishment of protein localization|GO:0008104,protein localization|GO:0071702,organic substance transport|GO:0015031,protein transport|GO:0051234,establishment …	GO:0005737,cytoplasm|GO:0043231,intracellular membrane-bounded organelle|GO:0005801,cis-Golgi network|GO:0005829,cytosol|GO:0016020,membrane|GO:0044464,cell part|GO:0044444,cytoplasmic part|GO:0005623,cell|GO:0005622,intracellular|GO:0043229,intracellular organelle|GO:0044424,intracellular part|GO:0043227,membrane-bounded organelle|GO:0043226,organelle			http://www.uniprot.org/uniprot/F4HQ84	FALSE
Gh_A03G0704	AT4G39230	NmrA-like negative transcriptional regulator family protein	T22F8.130	Q9T030	1.36089	0.444555	71.75	7e-158	GO:0044710,single-organism metabolic process|GO:0010038,response to metal ion|GO:0050896,response to stimulus|GO:0055114,oxidation-reduction process|GO:0008152,metabolic process|GO:0046686,response to cadmium ion|GO:0042221,response to chemical|GO:0010035,response to inorganic substance|GO:0044699,single-organism process		GO:0016614,oxidoreductase activity, acting on CH-OH group of donors|GO:0016616,oxidoreductase activity, acting on the CH-OH group of donors, NAD or NADP as acceptor|GO:0003824,catalytic activity|GO:0032442,phenylcoumaran benzylic ether reductase activity|GO:0016491,oxidoreductase activity		http://www.uniprot.org/uniprot/Q9T030	FALSE
Gh_A03G1580	AT4G34350	4-hydroxy-3-methylbut-2-enyl diphosphate reductase	ISPH	Q94B35	1.35989	0.443493	77.94	0	GO:0019752,carboxylic acid metabolic process|GO:0044249,cellular biosynthetic process|GO:0019288,isopentenyl diphosphate biosynthetic process, methylerythritol 4-phosphate pathway|GO:0046490,isopentenyl diphosphate metabolic process|GO:0044281,small molecule metabolic process|GO:0006090,pyruvate metabolic process|GO:0044699,single-organism process|GO:1901576,organic substance biosynthetic process…	GO:0005737,cytoplasm|GO:0009536,plastid|GO:0043231,intracellular membrane-bounded organelle|GO:0009532,plastid stroma|GO:0009570,chloroplast stroma|GO:0044464,cell part|GO:0044444,cytoplasmic part|GO:0005623,cell|GO:0005622,intracellular|GO:0044446,intracellular organelle part|GO:0043229,intracellular organelle|GO:0044435,plastid part|GO:0044434,chloroplast part|GO:0044424,intracellular part|GO:0…	GO:0052592,oxidoreductase activity, acting on CH or CH2 groups, with an iron-sulfur protein as acceptor|GO:0051538,3 iron, 4 sulfur cluster binding|GO:0016725,oxidoreductase activity, acting on CH or CH2 groups|GO:0016726,oxidoreductase activity, acting on CH or CH2 groups, NAD or NADP as acceptor|GO:0043169,cation binding|GO:0051536,iron-sulfur cluster binding|GO:0046429,4-hydroxy-3-methylbut-2-…	ath01110,Biosynthesis of secondary metabolites|ath01100,Metabolic pathways|ath00900,Terpenoid backbone biosynthesis	http://www.uniprot.org/uniprot/Q94B35	FALSE
Gh_A13G1503	AT3G05090	Transducin/WD40 repeat-like superfamily protein	LRS1	Q93ZS6	1.35982	0.443418	71.69	0	GO:0022622,root system development|GO:0034440,lipid oxidation|GO:0008104,protein localization|GO:0044281,small molecule metabolic process|GO:0044282,small molecule catabolic process|GO:0071840,cellular component organization or biogenesis|GO:0044712,single-organism catabolic process|GO:0044710,single-organism metabolic process|GO:0070727,cellular macromolecule localization|GO:0048513,organ develo…	GO:0043234,protein complex|GO:0032991,macromolecular complex|GO:1902494,catalytic complex|GO:0080008,Cul4-RING E3 ubiquitin ligase complex|GO:0044464,cell part|GO:0000151,ubiquitin ligase complex|GO:0005623,cell|GO:0005622,intracellular|GO:1990234,transferase complex|GO:0044424,intracellular part|GO:0031461,cullin-RING ubiquitin ligase complex			http://www.uniprot.org/uniprot/Q93ZS6	FALSE
Gh_A08G2014	AT1G65450	HXXXD-type acyl-transferase family protein	HHT1	Q94CD1	1.35917	0.442729	32.64	2e-71	GO:0010035,response to inorganic substance|GO:0015706,nitrate transport|GO:0071704,organic substance metabolic process|GO:0010393,galacturonan metabolic process|GO:0044036,cell wall macromolecule metabolic process|GO:0006820,anion transport|GO:0071705,nitrogen compound transport|GO:0045229,external encapsulating structure organization|GO:0034645,cellular macromolecule biosynthetic process|GO:0070…		GO:0050734,hydroxycinnamoyltransferase activity|GO:0003824,catalytic activity|GO:0016740,transferase activity|GO:0016746,transferase activity, transferring acyl groups|GO:0016747,transferase activity, transferring acyl groups other than amino-acyl groups	ath00073,Cutin, suberine and wax biosynthesis	http://www.uniprot.org/uniprot/Q94CD1	FALSE
Gh_D02G0252	AT4G34110	poly(A) binding protein 2	RPS19	P39697	1.35869	0.442217	58.41	1e-36	GO:0044238,primary metabolic process|GO:0032774,RNA biosynthetic process|GO:0090304,nucleic acid metabolic process|GO:0044249,cellular biosynthetic process|GO:0034641,cellular nitrogen compound metabolic process|GO:0006807,nitrogen compound metabolic process|GO:0034645,cellular macromolecule biosynthetic process|GO:1901576,organic substance biosynthetic process|GO:1901362,organic cyclic compound …	GO:0015935,small ribosomal subunit|GO:0031974,membrane-enclosed lumen|GO:0043229,intracellular organelle|GO:0043228,non-membrane-bounded organelle|GO:0043227,membrane-bounded organelle|GO:0043226,organelle|GO:0005737,cytoplasm|GO:0005739,mitochondrion|GO:0030529,ribonucleoprotein complex|GO:0005759,mitochondrial matrix|GO:0044429,mitochondrial part|GO:0000314,organellar small ribosomal subunit|GO…	GO:0036094,small molecule binding|GO:0097159,organic cyclic compound binding|GO:0000166,nucleotide binding|GO:0003735,structural constituent of ribosome|GO:0003723,RNA binding|GO:0003676,nucleic acid binding|GO:0005198,structural molecule activity|GO:1901363,heterocyclic compound binding|GO:1901265,nucleoside phosphate binding|GO:0005488,binding	ath03010,Ribosome	http://www.uniprot.org/uniprot/P39697	FALSE
Gh_D13G1732	AT5G17920	Cobalamin-independent synthase family protein	MS1	O50008	1.35843	0.441937	88.76	0	GO:0009628,response to abiotic stimulus|GO:0010038,response to metal ion|GO:0006950,response to stress|GO:1990267,response to transition metal nanoparticle|GO:0019752,carboxylic acid metabolic process|GO:0044249,cellular biosynthetic process|GO:0006807,nitrogen compound metabolic process|GO:0009067,aspartate family amino acid biosynthetic process|GO:0009066,aspartate family amino acid metabolic p…	GO:0048046,apoplast|GO:0042579,microbody|GO:0043229,intracellular organelle|GO:0071944,cell periphery|GO:0043227,membrane-bounded organelle|GO:0043226,organelle|GO:0030054,cell junction|GO:0005737,cytoplasm|GO:0009536,plastid|GO:0031090,organelle membrane|GO:0009532,plastid stroma|GO:0005773,vacuole|GO:0009570,chloroplast stroma|GO:0098805,whole membrane|GO:0016020,membrane|GO:0005777,peroxisome|…	GO:0043169,cation binding|GO:0005507,copper ion binding|GO:0046914,transition metal ion binding|GO:0046872,metal ion binding|GO:0042084,5-methyltetrahydrofolate-dependent methyltransferase activity|GO:0042085,5-methyltetrahydropteroyltri-L-glutamate-dependent methyltransferase activity|GO:0043167,ion binding|GO:0008172,S-methyltransferase activity|GO:0003824,catalytic activity|GO:0016740,transfer…	ath00270,Cysteine and methionine metabolism|ath01110,Biosynthesis of secondary metabolites|ath01230,Biosynthesis of amino acids|ath00450,Selenocompound metabolism|ath01100,Metabolic pathways	http://www.uniprot.org/uniprot/O50008	FALSE
Gh_D04G0048	AT5G26667	P-loop containing nucleoside triphosphate hydrolases superfamily protein	UMK3	O04905	1.35789	0.441363	81.52	7e-108	GO:0016310,phosphorylation|GO:0072528,pyrimidine-containing compound biosynthetic process|GO:0044249,cellular biosynthetic process|GO:0034641,cellular nitrogen compound metabolic process|GO:0009165,nucleotide biosynthetic process|GO:0044281,small molecule metabolic process|GO:0046112,nucleobase biosynthetic process|GO:1901576,organic substance biosynthetic process|GO:1901362,organic cyclic compou…	GO:0005737,cytoplasm|GO:0043231,intracellular membrane-bounded organelle|GO:0005634,nucleus|GO:0044464,cell part|GO:0005623,cell|GO:0005622,intracellular|GO:0043229,intracellular organelle|GO:0044424,intracellular part|GO:0043227,membrane-bounded organelle|GO:0043226,organelle	GO:0019201,nucleotide kinase activity|GO:0019205,nucleobase-containing compound kinase activity|GO:0035639,purine ribonucleoside triphosphate binding|GO:0005488,binding|GO:0009041,uridylate kinase activity|GO:0043167,ion binding|GO:1901363,heterocyclic compound binding|GO:0001883,purine nucleoside binding|GO:0001882,nucleoside binding|GO:0043168,anion binding|GO:0000166,nucleotide binding|GO:0016…	ath00240,Pyrimidine metabolism|ath01100,Metabolic pathways	http://www.uniprot.org/uniprot/O04905	FALSE
Gh_A13G1070	AT1G79260	0	MPK7	Q39027	1.35714	0.440569	30.36	0.87	GO:0016310,phosphorylation|GO:0000302,response to reactive oxygen species|GO:0023052,signaling|GO:0007165,signal transduction|GO:0042221,response to chemical|GO:0035556,intracellular signal transduction|GO:0050789,regulation of biological process|GO:0044699,single-organism process|GO:0044267,cellular protein metabolic process|GO:0044710,single-organism metabolic process|GO:0044260,cellular macrom…	GO:0044464,cell part|GO:0005623,cell|GO:0005622,intracellular	GO:0035639,purine ribonucleoside triphosphate binding|GO:0060089,molecular transducer activity|GO:0005488,binding|GO:0004871,signal transducer activity|GO:0043167,ion binding|GO:1901363,heterocyclic compound binding|GO:0001883,purine nucleoside binding|GO:0001882,nucleoside binding|GO:0043168,anion binding|GO:0005057,receptor signaling protein activity|GO:0032549,ribonucleoside binding|GO:0000166…	ath04933,AGE-RAGE signaling pathway in diabetic complications	http://www.uniprot.org/uniprot/Q39027	FALSE
Gh_D10G1758	0	0	ICDH	Q9SLK0	1.35489	0.438179	30.26	1.4	GO:0019752,carboxylic acid metabolic process|GO:0044723,single-organism carbohydrate metabolic process|GO:0006099,tricarboxylic acid cycle|GO:0009060,aerobic respiration|GO:0044281,small molecule metabolic process|GO:0034645,cellular macromolecule biosynthetic process|GO:0070592,cell wall polysaccharide biosynthetic process|GO:0006091,generation of precursor metabolites and energy|GO:0072350,tric…	GO:0005737,cytoplasm|GO:0043231,intracellular membrane-bounded organelle|GO:0044464,cell part|GO:0016020,membrane|GO:0005777,peroxisome|GO:0044444,cytoplasmic part|GO:0005623,cell|GO:0005622,intracellular|GO:0042579,microbody|GO:0043229,intracellular organelle|GO:0071944,cell periphery|GO:0005886,plasma membrane|GO:0044424,intracellular part|GO:0043227,membrane-bounded organelle|GO:0043226,organe…	GO:0043169,cation binding|GO:0043167,ion binding|GO:0016614,oxidoreductase activity, acting on CH-OH group of donors|GO:0016616,oxidoreductase activity, acting on the CH-OH group of donors, NAD or NADP as acceptor|GO:0003824,catalytic activity|GO:0051287,NAD binding|GO:0000287,magnesium ion binding|GO:0036094,small molecule binding|GO:0000166,nucleotide binding|GO:0050662,coenzyme binding|GO:0004…	ath00020,Citrate cycle (TCA cycle)|ath01230,Biosynthesis of amino acids|ath04146,Peroxisome|ath01210,2-Oxocarboxylic acid metabolism|ath00480,Glutathione metabolism|ath01200,Carbon metabolism|ath01110,Biosynthesis of secondary metabolites|ath01100,Metabolic pathways	http://www.uniprot.org/uniprot/Q9SLK0	FALSE
Gh_D13G1618	AT1G78380	glutathione S-transferase TAU 19	GSTU19	Q9ZRW8	1.35304	0.436206	71.76	7e-115	GO:0034440,lipid oxidation|GO:0009628,response to abiotic stimulus|GO:0009167,purine ribonucleoside monophosphate metabolic process|GO:0044281,small molecule metabolic process|GO:0044282,small molecule catabolic process|GO:0009161,ribonucleoside monophosphate metabolic process|GO:0071840,cellular component organization or biogenesis|GO:0044712,single-organism catabolic process|GO:0044710,single-o…	GO:0043229,intracellular organelle|GO:0071944,cell periphery|GO:0043227,membrane-bounded organelle|GO:0043226,organelle|GO:0005737,cytoplasm|GO:0009536,plastid|GO:0031090,organelle membrane|GO:0009532,plastid stroma|GO:0005773,vacuole|GO:0009570,chloroplast stroma|GO:0098805,whole membrane|GO:0016020,membrane|GO:0005774,vacuolar membrane|GO:0044437,vacuolar part|GO:0044435,plastid part|GO:0044434…	GO:0043295,glutathione binding|GO:1901681,sulfur compound binding|GO:0004364,glutathione transferase activity|GO:0042277,peptide binding|GO:0072341,modified amino acid binding|GO:0003824,catalytic activity|GO:0033218,amide binding|GO:0016209,antioxidant activity|GO:0043167,ion binding|GO:0043168,anion binding|GO:0016765,transferase activity, transferring alkyl or aryl (other than methyl) groups|G…	ath00480,Glutathione metabolism	http://www.uniprot.org/uniprot/Q9ZRW8	FALSE
Gh_A12G0197	AT4G34200	D-3-phosphoglycerate dehydrogenase	PGDH1	O49485	1.35163	0.4347	84.16	0	GO:0044707,single-multicellular organism process|GO:0061458,reproductive system development|GO:0019752,carboxylic acid metabolic process|GO:0009791,post-embryonic development|GO:0009790,embryo development|GO:0009793,embryo development ending in seed dormancy|GO:0006807,nitrogen compound metabolic process|GO:0044281,small molecule metabolic process|GO:0044283,small molecule biosynthetic process|GO…	GO:0043229,intracellular organelle|GO:0043227,membrane-bounded organelle|GO:0043226,organelle|GO:0005737,cytoplasm|GO:0044446,intracellular organelle part|GO:0009536,plastid|GO:0009532,plastid stroma|GO:0009570,chloroplast stroma|GO:0016020,membrane|GO:0005739,mitochondrion|GO:0044435,plastid part|GO:0044434,chloroplast part|GO:0009507,chloroplast|GO:0043231,intracellular membrane-bounded organel…	GO:0035639,purine ribonucleoside triphosphate binding|GO:0051287,NAD binding|GO:0005488,binding|GO:0043167,ion binding|GO:0016597,amino acid binding|GO:1901363,heterocyclic compound binding|GO:1901265,nucleoside phosphate binding|GO:0001882,nucleoside binding|GO:0043168,anion binding|GO:0050662,coenzyme binding|GO:0000166,nucleotide binding|GO:0004617,phosphoglycerate dehydrogenase activity|GO:00…	ath00260,Glycine, serine and threonine metabolism|ath01100,Metabolic pathways|ath01200,Carbon metabolism|ath01230,Biosynthesis of amino acids	http://www.uniprot.org/uniprot/O49485	FALSE
Gh_D13G2447	AT3G12580	heat shock protein 70	MED37C	Q9LHA8	1.35158	0.434647	89.64	0	GO:0009607,response to biotic stimulus|GO:0009628,response to abiotic stimulus|GO:0006457,protein folding|GO:0080090,regulation of primary metabolic process|GO:0019222,regulation of metabolic process|GO:0006950,response to stress|GO:0031326,regulation of cellular biosynthetic process|GO:0009266,response to temperature stimulus|GO:0031323,regulation of cellular metabolic process|GO:0000302,respons…	GO:0048046,apoplast|GO:0043229,intracellular organelle|GO:0071944,cell periphery|GO:0043227,membrane-bounded organelle|GO:0043226,organelle|GO:0005737,cytoplasm|GO:0031090,organelle membrane|GO:0005773,vacuole|GO:0005634,nucleus|GO:0016020,membrane|GO:0005739,mitochondrion|GO:0005774,vacuolar membrane|GO:0044437,vacuolar part|GO:0005794,Golgi apparatus|GO:0098588,bounding membrane of organelle|GO…	GO:0044389,ubiquitin-like protein ligase binding|GO:0035639,purine ribonucleoside triphosphate binding|GO:0019899,enzyme binding|GO:0005488,binding|GO:0043167,ion binding|GO:1901363,heterocyclic compound binding|GO:1901265,nucleoside phosphate binding|GO:0001882,nucleoside binding|GO:0043168,anion binding|GO:0000166,nucleotide binding|GO:0001883,purine nucleoside binding|GO:0032549,ribonucleoside…	ath04144,Endocytosis|ath03040,Spliceosome|ath04141,Protein processing in endoplasmic reticulum	http://www.uniprot.org/uniprot/Q9LHA8	FALSE
Gh_A01G0871	AT1G20440	cold-regulated 47	ERD10	P42759	1.34973	0.432674	84.21	0.009	GO:0048580,regulation of post-embryonic development|GO:0009791,post-embryonic development|GO:0009269,response to desiccation|GO:0010029,regulation of seed germination|GO:0009414,response to water deprivation|GO:0009415,response to water|GO:0009651,response to salt stress|GO:0007275,multicellular organismal development|GO:0044699,single-organism process|GO:0009719,response to endogenous stimulus|G…	GO:0005737,cytoplasm|GO:0005829,cytosol|GO:0043231,intracellular membrane-bounded organelle|GO:0005634,nucleus|GO:0016020,membrane|GO:0044464,cell part|GO:0044444,cytoplasmic part|GO:0005623,cell|GO:0005622,intracellular|GO:0055044,symplast|GO:0043229,intracellular organelle|GO:0030054,cell junction|GO:0005911,cell-cell junction|GO:0044424,intracellular part|GO:0043227,membrane-bounded organelle|…	GO:0003779,actin binding|GO:0005488,binding|GO:0005515,protein binding|GO:0008092,cytoskeletal protein binding		http://www.uniprot.org/uniprot/P42759	FALSE
Gh_D04G0309	AT4G19645	TRAM, LAG1 and CLN8 (TLC) lipid-sensing domain containing protein	At4g19645	Q8GSI6	1.34964	0.432574	67.62	7e-87		GO:0044425,membrane part|GO:0016021,integral component of membrane|GO:0016020,membrane|GO:0031224,intrinsic component of membrane			http://www.uniprot.org/uniprot/Q8GSI6	FALSE
Gh_D08G1237	AT4G01100	adenine nucleotide transporter 1	ADNT1	O04619	1.34918	0.432087	83.1	0	GO:0006810,transport|GO:0009987,cellular process|GO:0051179,localization|GO:0044765,single-organism transport|GO:0044763,single-organism cellular process|GO:1902578,single-organism localization|GO:0051234,establishment of localization|GO:0055085,transmembrane transport|GO:0044699,single-organism process	GO:0044464,cell part|GO:0031975,envelope|GO:0043229,intracellular organelle|GO:0043227,membrane-bounded organelle|GO:0043226,organelle|GO:0031224,intrinsic component of membrane|GO:0005737,cytoplasm|GO:0031090,organelle membrane|GO:0016021,integral component of membrane|GO:0016020,membrane|GO:0044444,cytoplasmic part|GO:0005739,mitochondrion|GO:0031967,organelle envelope|GO:0031966,mitochondrial …			http://www.uniprot.org/uniprot/O04619	FALSE
Gh_D09G1963	AT4G13930	serine hydroxymethyltransferase 4	SHM4	O23254	1.34897	0.431862	89.38	0	GO:0006575,cellular modified amino acid metabolic process|GO:0010038,response to metal ion|GO:0006732,coenzyme metabolic process|GO:0006730,one-carbon metabolic process|GO:0019752,carboxylic acid metabolic process|GO:0034641,cellular nitrogen compound metabolic process|GO:0006807,nitrogen compound metabolic process|GO:0044281,small molecule metabolic process|GO:0009069,serine family amino acid me…	GO:0005737,cytoplasm|GO:0005829,cytosol|GO:0016020,membrane|GO:0044464,cell part|GO:0005623,cell|GO:0005622,intracellular|GO:0055044,symplast|GO:0044444,cytoplasmic part|GO:0071944,cell periphery|GO:0009506,plasmodesma|GO:0005911,cell-cell junction|GO:0005886,plasma membrane|GO:0044424,intracellular part|GO:0030054,cell junction	GO:0043168,anion binding|GO:0004372,glycine hydroxymethyltransferase activity|GO:0097159,organic cyclic compound binding|GO:0043167,ion binding|GO:0016742,hydroxymethyl-, formyl- and related transferase activity|GO:0003824,catalytic activity|GO:0016740,transferase activity|GO:0016741,transferase activity, transferring one-carbon groups|GO:0048037,cofactor binding|GO:0030170,pyridoxal phosphate bi…	ath00630,Glyoxylate and dicarboxylate metabolism|ath00260,Glycine, serine and threonine metabolism|ath01100,Metabolic pathways|ath01230,Biosynthesis of amino acids|ath01200,Carbon metabolism|ath01110,Biosynthesis of secondary metabolites|ath00670,One carbon pool by folate|ath00460,Cyanoamino acid metabolism	http://www.uniprot.org/uniprot/O23254	FALSE
Gh_D12G2684	AT4G27960	ubiquitin conjugating enzyme 9	UBC28	Q94F47	1.34854	0.431401	96.62	9e-106	GO:0071704,organic substance metabolic process|GO:0044267,cellular protein metabolic process|GO:0044238,primary metabolic process|GO:0044260,cellular macromolecule metabolic process|GO:0032446,protein modification by small protein conjugation|GO:0019538,protein metabolic process|GO:0009987,cellular process|GO:0070647,protein modification by small protein conjugation or removal|GO:0006464,cellular…		GO:0035639,purine ribonucleoside triphosphate binding|GO:0005488,binding|GO:0043167,ion binding|GO:1901363,heterocyclic compound binding|GO:1901265,nucleoside phosphate binding|GO:0001882,nucleoside binding|GO:0043168,anion binding|GO:0000166,nucleotide binding|GO:0001883,purine nucleoside binding|GO:0032549,ribonucleoside binding|GO:0017076,purine nucleotide binding|GO:0005524,ATP binding|GO:003…	ath04120,Ubiquitin mediated proteolysis|ath04141,Protein processing in endoplasmic reticulum	http://www.uniprot.org/uniprot/Q94F47	FALSE
Gh_D03G0663	AT3G56750	0	T8M16_80	Q9LET2	1.34792	0.430734	68.67	0	GO:0009791,post-embryonic development|GO:0007275,multicellular organismal development|GO:0052249,modulation of RNA levels in other organism involved in symbiotic interaction|GO:0052018,modulation by symbiont of RNA levels in host|GO:0043207,response to external biotic stimulus|GO:0009615,response to virus|GO:0009616,virus induced gene silencing|GO:0044419,interspecies interaction between organism…	GO:0005737,cytoplasm|GO:0005794,Golgi apparatus|GO:0031984,organelle subcompartment|GO:0043231,intracellular membrane-bounded organelle|GO:0043227,membrane-bounded organelle|GO:0005802,trans-Golgi network|GO:0044444,cytoplasmic part|GO:0043229,intracellular organelle|GO:0005623,cell|GO:0005622,intracellular|GO:0044446,intracellular organelle part|GO:0044431,Golgi apparatus part|GO:0012505,endomem…	GO:0003824,catalytic activity|GO:0016740,transferase activity|GO:0016757,transferase activity, transferring glycosyl groups		http://www.uniprot.org/uniprot/Q9LET2	FALSE
Gh_A10G1143	AT3G23790	AMP-dependent synthetase and ligase family protein	AAE16	Q9LK39	1.34682	0.42956	71.47	0	GO:0044238,primary metabolic process|GO:0006631,fatty acid metabolic process|GO:0006629,lipid metabolic process|GO:0006082,organic acid metabolic process|GO:0044237,cellular metabolic process|GO:0009987,cellular process|GO:0044710,single-organism metabolic process|GO:0019752,carboxylic acid metabolic process|GO:0032787,monocarboxylic acid metabolic process|GO:0071704,organic substance metabolic p…	GO:0009526,plastid envelope|GO:0009941,chloroplast envelope|GO:0009536,plastid|GO:0043231,intracellular membrane-bounded organelle|GO:0044464,cell part|GO:0044444,cytoplasmic part|GO:0031967,organelle envelope|GO:0031975,envelope|GO:0044446,intracellular organelle part|GO:0043229,intracellular organelle|GO:0005737,cytoplasm|GO:0005623,cell|GO:0044435,plastid part|GO:0044434,chloroplast part|GO:00…	GO:0003824,catalytic activity|GO:0016874,ligase activity	ath00061,Fatty acid biosynthesis|ath04146,Peroxisome|ath01212,Fatty acid metabolism|ath01100,Metabolic pathways|ath00071,Fatty acid degradation	http://www.uniprot.org/uniprot/Q9LK39	FALSE
Gh_D11G1187	AT4G02320	Plant invertase/pectin methylesterase inhibitor superfamily	PME40	O81301	1.3463	0.429003	56.14	0	GO:0009892,negative regulation of metabolic process|GO:0019222,regulation of metabolic process|GO:0010393,galacturonan metabolic process|GO:0045229,external encapsulating structure organization|GO:0050789,regulation of biological process|GO:0071840,cellular component organization or biogenesis|GO:1901575,organic substance catabolic process|GO:0071555,cell wall organization|GO:0016043,cellular com…	GO:0005618,cell wall|GO:0044464,cell part|GO:0071944,cell periphery|GO:0005623,cell|GO:0030312,external encapsulating structure|GO:0005576,extracellular region	GO:0016787,hydrolase activity|GO:0030234,enzyme regulator activity|GO:0052689,carboxylic ester hydrolase activity|GO:0016788,hydrolase activity, acting on ester bonds|GO:0003824,catalytic activity|GO:0030599,pectinesterase activity|GO:0045330,aspartyl esterase activity|GO:0004857,enzyme inhibitor activity|GO:0098772,molecular function regulator	ath00500,Starch and sucrose metabolism|ath00040,Pentose and glucuronate interconversions|ath01100,Metabolic pathways	http://www.uniprot.org/uniprot/O81301	FALSE
Gh_D05G2390	AT1G72020	0	F28P5.9	Q9C7G5	1.346	0.428682	76.39	1e-32	GO:0022607,cellular component assembly|GO:0070271,protein complex biogenesis|GO:0043933,macromolecular complex subunit organization|GO:0044248,cellular catabolic process|GO:0044249,cellular biosynthetic process|GO:0043248,proteasome assembly|GO:0034622,cellular macromolecular complex assembly|GO:0043632,modification-dependent macromolecule catabolic process|GO:0071840,cellular component organizat…				http://www.uniprot.org/uniprot/Q9C7G5	FALSE
Gh_A05G1494	AT4G04020	fibrillin	PAP1	O81439	1.34553	0.428171	65.75	2e-130	GO:0009892,negative regulation of metabolic process|GO:0019222,regulation of metabolic process|GO:0009314,response to radiation|GO:0031324,negative regulation of cellular metabolic process|GO:0031323,regulation of cellular metabolic process|GO:0009416,response to light stimulus|GO:0010109,regulation of photosynthesis|GO:0006091,generation of precursor metabolites and energy|GO:0015979,photosynthe…	GO:0055035,plastid thylakoid membrane|GO:0034357,photosynthetic membrane|GO:0031976,plastid thylakoid|GO:0031977,thylakoid lumen|GO:0031975,envelope|GO:0043229,intracellular organelle|GO:0005622,intracellular|GO:0043227,membrane-bounded organelle|GO:0043226,organelle|GO:0009535,chloroplast thylakoid membrane|GO:0009534,chloroplast thylakoid|GO:0031984,organelle subcompartment|GO:0009532,plastid s…	GO:0005488,binding|GO:0005515,protein binding		http://www.uniprot.org/uniprot/O81439	FALSE
Gh_A13G1065	AT3G02830	zinc finger protein 1	HUA1	Q941Q3	1.3442	0.426744	29.1	6e-21	GO:0048856,anatomical structure development|GO:0080090,regulation of primary metabolic process|GO:0019222,regulation of metabolic process|GO:0061458,reproductive system development|GO:0031326,regulation of cellular biosynthetic process|GO:2001141,regulation of RNA biosynthetic process|GO:0031323,regulation of cellular metabolic process|GO:0009791,post-embryonic development|GO:0044249,cellular bio…	GO:0016607,nuclear speck|GO:0044446,intracellular organelle part|GO:0016604,nuclear body|GO:0043231,intracellular membrane-bounded organelle|GO:0031981,nuclear lumen|GO:0043233,organelle lumen|GO:0005634,nucleus|GO:0044464,cell part|GO:0031974,membrane-enclosed lumen|GO:0005622,intracellular|GO:0005654,nucleoplasm|GO:0070013,intracellular organelle lumen|GO:0043229,intracellular organelle|GO:0044…	GO:0043169,cation binding|GO:0097159,organic cyclic compound binding|GO:0043167,ion binding|GO:0003723,RNA binding|GO:0003676,nucleic acid binding|GO:0003677,DNA binding|GO:0046872,metal ion binding|GO:1901363,heterocyclic compound binding|GO:0005488,binding		http://www.uniprot.org/uniprot/Q941Q3	FALSE
Gh_A13G0108	AT5G26667	P-loop containing nucleoside triphosphate hydrolases superfamily protein	UMK3	O04905	1.34356	0.426065	80.19	5e-116	GO:0016310,phosphorylation|GO:0072528,pyrimidine-containing compound biosynthetic process|GO:0044249,cellular biosynthetic process|GO:0034641,cellular nitrogen compound metabolic process|GO:0009165,nucleotide biosynthetic process|GO:0044281,small molecule metabolic process|GO:0046112,nucleobase biosynthetic process|GO:1901576,organic substance biosynthetic process|GO:1901362,organic cyclic compou…	GO:0005737,cytoplasm|GO:0043231,intracellular membrane-bounded organelle|GO:0005634,nucleus|GO:0044464,cell part|GO:0005623,cell|GO:0005622,intracellular|GO:0043229,intracellular organelle|GO:0044424,intracellular part|GO:0043227,membrane-bounded organelle|GO:0043226,organelle	GO:0019201,nucleotide kinase activity|GO:0019205,nucleobase-containing compound kinase activity|GO:0035639,purine ribonucleoside triphosphate binding|GO:0005488,binding|GO:0009041,uridylate kinase activity|GO:0043167,ion binding|GO:1901363,heterocyclic compound binding|GO:0001883,purine nucleoside binding|GO:0001882,nucleoside binding|GO:0043168,anion binding|GO:0000166,nucleotide binding|GO:0016…	ath00240,Pyrimidine metabolism|ath01100,Metabolic pathways	http://www.uniprot.org/uniprot/O04905	FALSE
Gh_A01G1324	AT1G10760	Pyruvate phosphate dikinase, PEP/pyruvate binding domain	GWD1	Q9SAC6	1.34234	0.424755	67.99	0	GO:0009631,cold acclimation|GO:0016310,phosphorylation|GO:0044248,cellular catabolic process|GO:0044249,cellular biosynthetic process|GO:0009250,glucan biosynthetic process|GO:0009251,glucan catabolic process|GO:0034645,cellular macromolecule biosynthetic process|GO:0016051,carbohydrate biosynthetic process|GO:0044699,single-organism process|GO:0044247,cellular polysaccharide catabolic process|GO…	GO:0031975,envelope|GO:0043229,intracellular organelle|GO:0043227,membrane-bounded organelle|GO:0043226,organelle|GO:0005737,cytoplasm|GO:0009941,chloroplast envelope|GO:0009536,plastid|GO:0009532,plastid stroma|GO:0009570,chloroplast stroma|GO:0005739,mitochondrion|GO:0044435,plastid part|GO:0044434,chloroplast part|GO:0031967,organelle envelope|GO:0009507,chloroplast|GO:0009526,plastid envelope…	GO:0035639,purine ribonucleoside triphosphate binding|GO:0005488,binding|GO:0043167,ion binding|GO:1901363,heterocyclic compound binding|GO:1901265,nucleoside phosphate binding|GO:0001882,nucleoside binding|GO:0043168,anion binding|GO:0043169,cation binding|GO:0000166,nucleotide binding|GO:0016740,transferase activity|GO:0001883,purine nucleoside binding|GO:0032549,ribonucleoside binding|GO:00170…		http://www.uniprot.org/uniprot/Q9SAC6	FALSE
Gh_A10G0703	AT1G80410	tetratricopeptide repeat (TPR)-containing protein	PEX5	Q9FMA3	1.34111	0.423429	29.73	6e-05	GO:0034440,lipid oxidation|GO:0008104,protein localization|GO:0044281,small molecule metabolic process|GO:0044282,small molecule catabolic process|GO:0071840,cellular component organization or biogenesis|GO:0044712,single-organism catabolic process|GO:0044710,single-organism metabolic process|GO:0070727,cellular macromolecule localization|GO:0033036,macromolecule localization|GO:0032787,monocarbo…	GO:0042579,microbody|GO:0043229,intracellular organelle|GO:0043227,membrane-bounded organelle|GO:0043226,organelle|GO:0005737,cytoplasm|GO:0005778,peroxisomal membrane|GO:0031090,organelle membrane|GO:0098805,whole membrane|GO:0016020,membrane|GO:0005777,peroxisome|GO:0044439,peroxisomal part|GO:0044438,microbody part|GO:0031903,microbody membrane|GO:0098588,bounding membrane of organelle|GO:0043…	GO:0042277,peptide binding|GO:0005048,signal sequence binding|GO:0000268,peroxisome targeting sequence binding|GO:0033218,amide binding|GO:0005052,peroxisome matrix targeting signal-1 binding|GO:0005488,binding|GO:0005515,protein binding	ath04146,Peroxisome	http://www.uniprot.org/uniprot/Q9FMA3	FALSE
Gh_D05G1284	AT3G13772	transmembrane nine 7	TMN7	Q9LIC2	1.34085	0.423151	91	0	GO:0044238,primary metabolic process|GO:0008152,metabolic process|GO:0051234,establishment of localization|GO:0050801,ion homeostasis|GO:0055076,transition metal ion homeostasis|GO:0019752,carboxylic acid metabolic process|GO:0042592,homeostatic process|GO:0055070,copper ion homeostasis|GO:0034641,cellular nitrogen compound metabolic process|GO:0006807,nitrogen compound metabolic process|GO:00090…	GO:0043229,intracellular organelle|GO:0005622,intracellular|GO:0043227,membrane-bounded organelle|GO:0043226,organelle|GO:0031224,intrinsic component of membrane|GO:0010008,endosome membrane|GO:0005737,cytoplasm|GO:0031984,organelle subcompartment|GO:0031090,organelle membrane|GO:0005773,vacuole|GO:0016021,integral component of membrane|GO:0016020,membrane|GO:0005774,vacuolar membrane|GO:0044431,…			http://www.uniprot.org/uniprot/Q9LIC2	FALSE
Gh_A13G1314	AT1G78380	glutathione S-transferase TAU 19	GSTU19	Q9ZRW8	1.34053	0.422806	72.22	1e-115	GO:0034440,lipid oxidation|GO:0009628,response to abiotic stimulus|GO:0009167,purine ribonucleoside monophosphate metabolic process|GO:0044281,small molecule metabolic process|GO:0044282,small molecule catabolic process|GO:0009161,ribonucleoside monophosphate metabolic process|GO:0071840,cellular component organization or biogenesis|GO:0044712,single-organism catabolic process|GO:0044710,single-o…	GO:0043229,intracellular organelle|GO:0071944,cell periphery|GO:0043227,membrane-bounded organelle|GO:0043226,organelle|GO:0005737,cytoplasm|GO:0009536,plastid|GO:0031090,organelle membrane|GO:0009532,plastid stroma|GO:0005773,vacuole|GO:0009570,chloroplast stroma|GO:0098805,whole membrane|GO:0016020,membrane|GO:0005774,vacuolar membrane|GO:0044437,vacuolar part|GO:0044435,plastid part|GO:0044434…	GO:0043295,glutathione binding|GO:1901681,sulfur compound binding|GO:0004364,glutathione transferase activity|GO:0042277,peptide binding|GO:0072341,modified amino acid binding|GO:0003824,catalytic activity|GO:0033218,amide binding|GO:0016209,antioxidant activity|GO:0043167,ion binding|GO:0043168,anion binding|GO:0016765,transferase activity, transferring alkyl or aryl (other than methyl) groups|G…	ath00480,Glutathione metabolism	http://www.uniprot.org/uniprot/Q9ZRW8	FALSE
Gh_A13G1960	AT3G46970	alpha-glucan phosphorylase 2	PHS2	Q9SD76	1.34029	0.422549	83.51	0	GO:0009414,response to water deprivation|GO:0044248,cellular catabolic process|GO:0044249,cellular biosynthetic process|GO:0010038,response to metal ion|GO:0009250,glucan biosynthetic process|GO:0009251,glucan catabolic process|GO:0034645,cellular macromolecule biosynthetic process|GO:0009415,response to water|GO:0006091,generation of precursor metabolites and energy|GO:0016051,carbohydrate biosy…	GO:0005737,cytoplasm|GO:0009536,plastid|GO:0043231,intracellular membrane-bounded organelle|GO:0005829,cytosol|GO:0044464,cell part|GO:0044444,cytoplasmic part|GO:0005623,cell|GO:0005622,intracellular|GO:0043229,intracellular organelle|GO:0044424,intracellular part|GO:0043227,membrane-bounded organelle|GO:0043226,organelle|GO:0009507,chloroplast	GO:0043168,anion binding|GO:0097159,organic cyclic compound binding|GO:0004645,phosphorylase activity|GO:0043167,ion binding|GO:0003824,catalytic activity|GO:0016740,transferase activity|GO:0048037,cofactor binding|GO:0030170,pyridoxal phosphate binding|GO:0016757,transferase activity, transferring glycosyl groups|GO:0016758,transferase activity, transferring hexosyl groups|GO:0008184,glycogen ph…	ath00500,Starch and sucrose metabolism|ath01100,Metabolic pathways|ath04931,Insulin resistance|ath01110,Biosynthesis of secondary metabolites	http://www.uniprot.org/uniprot/Q9SD76	FALSE
Gh_A05G1543	AT1G76250	0	At4g01290	Q56YR0	1.33862	0.420749	26.6	0.75	GO:0022622,root system development|GO:0048468,cell development|GO:0048469,cell maturation|GO:0008064,regulation of actin polymerization or depolymerization|GO:0071840,cellular component organization or biogenesis|GO:0048869,cellular developmental process|GO:0051495,positive regulation of cytoskeleton organization|GO:0070271,protein complex biogenesis|GO:0051493,regulation of cytoskeleton organiza…				http://www.uniprot.org/uniprot/Q56YR0	FALSE
Gh_A11G0434	AT5G67210	Protein of unknown function (DUF579)	IRX15-L	Q9FH92	1.33829	0.420391	71.24	9e-166	GO:0044036,cell wall macromolecule metabolic process|GO:0034645,cellular macromolecule biosynthetic process|GO:0070592,cell wall polysaccharide biosynthetic process|GO:0033692,cellular polysaccharide biosynthetic process|GO:0071840,cellular component organization or biogenesis|GO:0044038,cell wall macromolecule biosynthetic process|GO:1901576,organic substance biosynthetic process|GO:0044710,sing…	GO:0043229,intracellular organelle|GO:0005622,intracellular|GO:0043227,membrane-bounded organelle|GO:0043226,organelle|GO:0031224,intrinsic component of membrane|GO:0005737,cytoplasm|GO:0031090,organelle membrane|GO:0016021,integral component of membrane|GO:0016020,membrane|GO:0044431,Golgi apparatus part|GO:0005794,Golgi apparatus|GO:0098588,bounding membrane of organelle|GO:0012505,endomembrane…			http://www.uniprot.org/uniprot/Q9FH92	FALSE
Gh_A08G0825	AT4G30490	AFG1-like ATPase family protein	At4g30490	Q8L517	1.33728	0.419306	71.95	0	GO:0042221,response to chemical|GO:0009991,response to extracellular stimulus|GO:0009628,response to abiotic stimulus|GO:0070887,cellular response to chemical stimulus|GO:0006950,response to stress|GO:0050896,response to stimulus|GO:0009415,response to water|GO:0019752,carboxylic acid metabolic process|GO:0071229,cellular response to acid chemical|GO:0044248,cellular catabolic process|GO:0044249,…	GO:0005737,cytoplasm|GO:0009536,plastid|GO:0043231,intracellular membrane-bounded organelle|GO:0044464,cell part|GO:0044444,cytoplasmic part|GO:0005739,mitochondrion|GO:0005622,intracellular|GO:0043229,intracellular organelle|GO:0005623,cell|GO:0044424,intracellular part|GO:0043227,membrane-bounded organelle|GO:0043226,organelle|GO:0009507,chloroplast	GO:0035639,purine ribonucleoside triphosphate binding|GO:0005488,binding|GO:0043167,ion binding|GO:1901363,heterocyclic compound binding|GO:1901265,nucleoside phosphate binding|GO:0001882,nucleoside binding|GO:0043168,anion binding|GO:0000166,nucleotide binding|GO:0001883,purine nucleoside binding|GO:0032549,ribonucleoside binding|GO:0017076,purine nucleotide binding|GO:0005524,ATP binding|GO:003…		http://www.uniprot.org/uniprot/Q8L517	FALSE
Gh_D11G1127	AT4G01897	0	At4g01897	Q8LC12	1.33626	0.418201	48	4e-44		GO:0005737,cytoplasm|GO:0005829,cytosol|GO:0044464,cell part|GO:0005623,cell|GO:0005622,intracellular|GO:0044444,cytoplasmic part|GO:0044424,intracellular part			http://www.uniprot.org/uniprot/Q8LC12	FALSE
Gh_D04G1203	AT2G37770	NAD(P)-linked oxidoreductase superfamily protein	AKR4C9	Q0PGJ6	1.33581	0.41772	69.26	5e-135	GO:1901700,response to oxygen-containing compound|GO:0009628,response to abiotic stimulus|GO:0044710,single-organism metabolic process|GO:0042221,response to chemical|GO:0009414,response to water deprivation|GO:0050896,response to stimulus|GO:0009415,response to water|GO:0009636,response to toxic substance|GO:0006950,response to stress|GO:0006970,response to osmotic stress|GO:0055114,oxidation-re…	GO:0005737,cytoplasm|GO:0009536,plastid|GO:0043231,intracellular membrane-bounded organelle|GO:0044464,cell part|GO:0044444,cytoplasmic part|GO:0005623,cell|GO:0005622,intracellular|GO:0043229,intracellular organelle|GO:0044424,intracellular part|GO:0043227,membrane-bounded organelle|GO:0043226,organelle|GO:0009507,chloroplast	GO:0004033,aldo-keto reductase (NADP) activity|GO:0008106,alcohol dehydrogenase (NADP+) activity|GO:0050661,NADP binding|GO:0016614,oxidoreductase activity, acting on CH-OH group of donors|GO:0016616,oxidoreductase activity, acting on the CH-OH group of donors, NAD or NADP as acceptor|GO:0050662,coenzyme binding|GO:0048037,cofactor binding|GO:0097159,organic cyclic compound binding|GO:0000166,nuc…		http://www.uniprot.org/uniprot/Q0PGJ6	FALSE
Gh_A06G0393	AT1G21690	ATPase family associated with various cellular activities (AAA)	RFC4	Q93ZX1	1.33493	0.416768	83.48	0	GO:0090304,nucleic acid metabolic process|GO:0044249,cellular biosynthetic process|GO:0034641,cellular nitrogen compound metabolic process|GO:0006807,nitrogen compound metabolic process|GO:0034645,cellular macromolecule biosynthetic process|GO:1901360,organic cyclic compound metabolic process|GO:0006139,nucleobase-containing compound metabolic process|GO:0044260,cellular macromolecule metabolic p…	GO:0043231,intracellular membrane-bounded organelle|GO:0005634,nucleus|GO:0044464,cell part|GO:0005623,cell|GO:0005622,intracellular|GO:0043229,intracellular organelle|GO:0044424,intracellular part|GO:0043227,membrane-bounded organelle|GO:0043226,organelle	GO:0035639,purine ribonucleoside triphosphate binding|GO:0005488,binding|GO:0003676,nucleic acid binding|GO:0003677,DNA binding|GO:0043167,ion binding|GO:1901363,heterocyclic compound binding|GO:1901265,nucleoside phosphate binding|GO:0001882,nucleoside binding|GO:0043168,anion binding|GO:0000166,nucleotide binding|GO:0001883,purine nucleoside binding|GO:0032549,ribonucleoside binding|GO:0017076,…	ath03420,Nucleotide excision repair|ath03430,Mismatch repair|ath03030,DNA replication	http://www.uniprot.org/uniprot/Q93ZX1	FALSE
Gh_A02G1229	AT5G65270	RAB GTPase homolog A4A	RABA4A	Q9FJN8	1.33465	0.416464	80.54	6e-130	GO:0008104,protein localization|GO:0023052,signaling|GO:0007165,signal transduction|GO:0035556,intracellular signal transduction|GO:0050789,regulation of biological process|GO:0044699,single-organism process|GO:0051716,cellular response to stimulus|GO:0051234,establishment of localization|GO:0070727,cellular macromolecule localization|GO:0006886,intracellular protein transport|GO:0065007,biologic…	GO:0005737,cytoplasm|GO:0043231,intracellular membrane-bounded organelle|GO:0005768,endosome|GO:0016020,membrane|GO:0044464,cell part|GO:0044444,cytoplasmic part|GO:0005623,cell|GO:0005622,intracellular|GO:0043229,intracellular organelle|GO:0071944,cell periphery|GO:0012505,endomembrane system|GO:0005886,plasma membrane|GO:0044424,intracellular part|GO:0043227,membrane-bounded organelle|GO:004322…	GO:0035639,purine ribonucleoside triphosphate binding|GO:0005488,binding|GO:0043167,ion binding|GO:1901363,heterocyclic compound binding|GO:1901265,nucleoside phosphate binding|GO:0001882,nucleoside binding|GO:0043168,anion binding|GO:0016462,pyrophosphatase activity|GO:0000166,nucleotide binding|GO:0032561,guanyl ribonucleotide binding|GO:0001883,purine nucleoside binding|GO:0032549,ribonucleosi…	ath04144,Endocytosis	http://www.uniprot.org/uniprot/Q9FJN8	FALSE
Gh_D09G1408	AT5G60670	Ribosomal protein L11 family protein	RPL12C	Q9FF52	1.33406	0.415824	89.16	1e-105	GO:0044249,cellular biosynthetic process|GO:0034641,cellular nitrogen compound metabolic process|GO:0006807,nitrogen compound metabolic process|GO:0034645,cellular macromolecule biosynthetic process|GO:1901576,organic substance biosynthetic process|GO:0044267,cellular protein metabolic process|GO:0044260,cellular macromolecule metabolic process|GO:0043043,peptide biosynthetic process|GO:0071704,o…	GO:0015934,large ribosomal subunit|GO:0022625,cytosolic large ribosomal subunit|GO:0043229,intracellular organelle|GO:0043228,non-membrane-bounded organelle|GO:0022626,cytosolic ribosome|GO:0043227,membrane-bounded organelle|GO:0043226,organelle|GO:0005737,cytoplasm|GO:0030529,ribonucleoprotein complex|GO:0005794,Golgi apparatus|GO:0044391,ribosomal subunit|GO:0012505,endomembrane system|GO:00058…	GO:0097159,organic cyclic compound binding|GO:0019843,rRNA binding|GO:0003735,structural constituent of ribosome|GO:0003723,RNA binding|GO:0003676,nucleic acid binding|GO:0005198,structural molecule activity|GO:1901363,heterocyclic compound binding|GO:0005488,binding	ath03010,Ribosome	http://www.uniprot.org/uniprot/Q9FF52	FALSE
Gh_D10G1895	AT5G12380	annexin 8	ANNAT8	Q94CK4	1.33276	0.414418	62.38	3e-146	GO:0009415,response to water|GO:0009628,response to abiotic stimulus|GO:0042221,response to chemical|GO:0050896,response to stimulus|GO:0009266,response to temperature stimulus|GO:0006950,response to stress|GO:0006970,response to osmotic stress|GO:0001101,response to acid chemical|GO:0009414,response to water deprivation|GO:0009651,response to salt stress|GO:0009409,response to cold|GO:0009408,re…		GO:0043168,anion binding|GO:0043169,cation binding|GO:0005543,phospholipid binding|GO:0005544,calcium-dependent phospholipid binding|GO:0008289,lipid binding|GO:0043167,ion binding|GO:0005509,calcium ion binding|GO:0046872,metal ion binding|GO:0005488,binding		http://www.uniprot.org/uniprot/Q94CK4	FALSE
Gh_A11G0514	AT3G51520	diacylglycerol acyltransferase family	DGAT2	Q9ASU1	1.33222	0.413828	55.62	1e-109	GO:0006639,acylglycerol metabolic process|GO:0006638,neutral lipid metabolic process|GO:0019751,polyol metabolic process|GO:0044249,cellular biosynthetic process|GO:0044281,small molecule metabolic process|GO:1901576,organic substance biosynthetic process|GO:0044255,cellular lipid metabolic process|GO:0044699,single-organism process|GO:0045017,glycerolipid biosynthetic process|GO:0044710,single-o…	GO:0005811,lipid particle|GO:0005783,endoplasmic reticulum|GO:0005789,endoplasmic reticulum membrane|GO:0042175,nuclear outer membrane-endoplasmic reticulum membrane network|GO:0043229,intracellular organelle|GO:0043228,non-membrane-bounded organelle|GO:0043227,membrane-bounded organelle|GO:0043226,organelle|GO:0031224,intrinsic component of membrane|GO:0005737,cytoplasm|GO:0031090,organelle memb…	GO:0003824,catalytic activity|GO:0016740,transferase activity|GO:0016746,transferase activity, transferring acyl groups|GO:0016747,transferase activity, transferring acyl groups other than amino-acyl groups|GO:0016411,acylglycerol O-acyltransferase activity|GO:0008374,O-acyltransferase activity|GO:0004144,diacylglycerol O-acyltransferase activity	ath00561,Glycerolipid metabolism	http://www.uniprot.org/uniprot/Q9ASU1	FALSE
Gh_D02G0695	AT1G71695	Peroxidase superfamily protein	PER12	Q96520	1.33197	0.413563	68.01	5e-163	GO:0048638,regulation of developmental growth|GO:0048466,androecium development|GO:0008152,metabolic process|GO:0048589,developmental growth|GO:0048443,stamen development|GO:0048569,post-embryonic organ development|GO:0009791,post-embryonic development|GO:0042744,hydrogen peroxide catabolic process|GO:0035266,meristem growth|GO:0050789,regulation of biological process|GO:0044699,single-organism p…	GO:0043229,intracellular organelle|GO:0071944,cell periphery|GO:0043227,membrane-bounded organelle|GO:0043226,organelle|GO:0030054,cell junction|GO:0005737,cytoplasm|GO:0005773,vacuole|GO:0016020,membrane|GO:0030312,external encapsulating structure|GO:0055044,symplast|GO:0005911,cell-cell junction|GO:0009505,plant-type cell wall|GO:0009506,plasmodesma|GO:0043231,intracellular membrane-bounded org…	GO:0043169,cation binding|GO:0046872,metal ion binding|GO:0020037,heme binding|GO:0046906,tetrapyrrole binding|GO:0097159,organic cyclic compound binding|GO:0016209,antioxidant activity|GO:0043167,ion binding|GO:1901363,heterocyclic compound binding|GO:0003824,catalytic activity|GO:0005488,binding|GO:0016684,oxidoreductase activity, acting on peroxide as acceptor|GO:0004601,peroxidase activity|GO…	ath00940,Phenylpropanoid biosynthesis|ath01100,Metabolic pathways|ath01110,Biosynthesis of secondary metabolites	http://www.uniprot.org/uniprot/Q96520	FALSE
Gh_A10G1846	AT1G48850	chorismate synthase, putative / 5-enolpyruvylshikimate-3-phosphate phospholyase, putative	EMB1144	P57720	1.33163	0.413195	81.54	0	GO:0044238,primary metabolic process|GO:0034645,cellular macromolecule biosynthetic process|GO:0006950,response to stress|GO:0044237,cellular metabolic process|GO:0006865,amino acid transport|GO:0019752,carboxylic acid metabolic process|GO:0009611,response to wounding|GO:0044249,cellular biosynthetic process|GO:0006820,anion transport|GO:0006807,nitrogen compound metabolic process|GO:1901360,orga…	GO:0031974,membrane-enclosed lumen|GO:0043229,intracellular organelle|GO:0043228,non-membrane-bounded organelle|GO:0043227,membrane-bounded organelle|GO:0043226,organelle|GO:0005737,cytoplasm|GO:0009536,plastid|GO:0031981,nuclear lumen|GO:0005730,nucleolus|GO:0009570,chloroplast stroma|GO:0005634,nucleus|GO:0044435,plastid part|GO:0044434,chloroplast part|GO:0009507,chloroplast|GO:0043231,intrace…	GO:0016838,carbon-oxygen lyase activity, acting on phosphates|GO:0016835,carbon-oxygen lyase activity|GO:0016829,lyase activity|GO:0003824,catalytic activity|GO:0004107,chorismate synthase activity	ath01110,Biosynthesis of secondary metabolites|ath00400,Phenylalanine, tyrosine and tryptophan biosynthesis|ath01100,Metabolic pathways|ath01230,Biosynthesis of amino acids	http://www.uniprot.org/uniprot/P57720	FALSE
Gh_D06G0485	AT5G34940	glucuronidase 3	At5g34940	Q9FZP1	1.33099	0.412498	62.97	0	GO:0008152,metabolic process	GO:0000323,lytic vacuole|GO:0043229,intracellular organelle|GO:0071944,cell periphery|GO:0043227,membrane-bounded organelle|GO:0043226,organelle|GO:0005737,cytoplasm|GO:0044446,intracellular organelle part|GO:0031090,organelle membrane|GO:0005765,lysosomal membrane|GO:0005618,cell wall|GO:0098805,whole membrane|GO:0016020,membrane|GO:0005774,vacuolar membrane|GO:0044437,vacuolar part|GO:0098588,b…	GO:0016787,hydrolase activity|GO:0004566,beta-glucuronidase activity|GO:0016798,hydrolase activity, acting on glycosyl bonds|GO:0003824,catalytic activity|GO:0004553,hydrolase activity, hydrolyzing O-glycosyl compounds		http://www.uniprot.org/uniprot/Q9FZP1	FALSE
Gh_A11G2430	AT4G15800	ralf-like 33	RALFL33	Q8L9P8	1.33084	0.412343	60.34	7e-41	GO:0044700,single organism signaling|GO:0051716,cellular response to stimulus|GO:0019722,calcium-mediated signaling|GO:0050896,response to stimulus|GO:0009987,cellular process|GO:0044763,single-organism cellular process|GO:0050794,regulation of cellular process|GO:0065007,biological regulation|GO:0023052,signaling|GO:0007165,signal transduction|GO:0019932,second-messenger-mediated signaling|GO:00…	GO:0048046,apoplast|GO:0005618,cell wall|GO:0044464,cell part|GO:0005623,cell|GO:0030312,external encapsulating structure|GO:0055044,symplast|GO:0071944,cell periphery|GO:0009506,plasmodesma|GO:0005911,cell-cell junction|GO:0005622,intracellular|GO:0009505,plant-type cell wall|GO:0030054,cell junction|GO:0005576,extracellular region	GO:0005179,hormone activity|GO:0004871,signal transducer activity|GO:0060089,molecular transducer activity|GO:0005488,binding|GO:0005515,protein binding|GO:0005102,receptor binding		http://www.uniprot.org/uniprot/Q8L9P8	FALSE
Gh_D13G2355	AT3G46970	alpha-glucan phosphorylase 2	PHS2	Q9SD76	1.33079	0.412279	83.39	0	GO:0009414,response to water deprivation|GO:0044248,cellular catabolic process|GO:0044249,cellular biosynthetic process|GO:0010038,response to metal ion|GO:0009250,glucan biosynthetic process|GO:0009251,glucan catabolic process|GO:0034645,cellular macromolecule biosynthetic process|GO:0009415,response to water|GO:0006091,generation of precursor metabolites and energy|GO:0016051,carbohydrate biosy…	GO:0005737,cytoplasm|GO:0009536,plastid|GO:0043231,intracellular membrane-bounded organelle|GO:0005829,cytosol|GO:0044464,cell part|GO:0044444,cytoplasmic part|GO:0005623,cell|GO:0005622,intracellular|GO:0043229,intracellular organelle|GO:0044424,intracellular part|GO:0043227,membrane-bounded organelle|GO:0043226,organelle|GO:0009507,chloroplast	GO:0043168,anion binding|GO:0097159,organic cyclic compound binding|GO:0004645,phosphorylase activity|GO:0043167,ion binding|GO:0003824,catalytic activity|GO:0016740,transferase activity|GO:0048037,cofactor binding|GO:0030170,pyridoxal phosphate binding|GO:0016757,transferase activity, transferring glycosyl groups|GO:0016758,transferase activity, transferring hexosyl groups|GO:0008184,glycogen ph…	ath00500,Starch and sucrose metabolism|ath01100,Metabolic pathways|ath04931,Insulin resistance|ath01110,Biosynthesis of secondary metabolites	http://www.uniprot.org/uniprot/Q9SD76	FALSE
Gh_D13G1893	AT1G09310	Protein of unknown function, DUF538	T31J12.3	Q9ZPZ4	1.33078	0.412267	61.31	8e-65	GO:0019752,carboxylic acid metabolic process|GO:0044249,cellular biosynthetic process|GO:0006807,nitrogen compound metabolic process|GO:0044281,small molecule metabolic process|GO:0044283,small molecule biosynthetic process|GO:0009069,serine family amino acid metabolic process|GO:0044699,single-organism process|GO:1901576,organic substance biosynthetic process|GO:0044710,single-organism metabolic…	GO:0048046,apoplast|GO:0005576,extracellular region			http://www.uniprot.org/uniprot/Q9ZPZ4	FALSE
Gh_A11G2877	AT3G53120	Modifier of rudimentary (Mod(r)) protein	VPS37-1	Q9SCP9	1.33064	0.412125	66.95	2e-96	GO:0033036,macromolecule localization|GO:0008104,protein localization|GO:0006810,transport|GO:0045184,establishment of protein localization|GO:0071702,organic substance transport|GO:0015031,protein transport|GO:0051234,establishment of localization|GO:0051179,localization	GO:0043229,intracellular organelle|GO:0005623,cell|GO:0043227,membrane-bounded organelle|GO:0043226,organelle|GO:0010008,endosome membrane|GO:0005737,cytoplasm|GO:0031090,organelle membrane|GO:0098805,whole membrane|GO:0016020,membrane|GO:0098588,bounding membrane of organelle|GO:0012505,endomembrane system|GO:0036452,ESCRT complex|GO:0043234,protein complex|GO:0032991,macromolecular complex|GO:0…	GO:0005488,binding|GO:0005515,protein binding	ath04144,Endocytosis	http://www.uniprot.org/uniprot/Q9SCP9	FALSE
Gh_A11G1459	AT2G30860	glutathione S-transferase PHI 9	GSTF9	O80852	1.33058	0.412052	70.09	2e-111	GO:0048583,regulation of response to stimulus|GO:0009074,aromatic amino acid family catabolic process|GO:0044281,small molecule metabolic process|GO:0044282,small molecule catabolic process|GO:0044283,small molecule biosynthetic process|GO:0010043,response to zinc ion|GO:1901362,organic cyclic compound biosynthetic process|GO:1901360,organic cyclic compound metabolic process|GO:1901361,organic cy…	GO:0048046,apoplast|GO:0043229,intracellular organelle|GO:0071944,cell periphery|GO:0043227,membrane-bounded organelle|GO:0043226,organelle|GO:0030054,cell junction|GO:0009579,thylakoid|GO:0009536,plastid|GO:0009532,plastid stroma|GO:0005773,vacuole|GO:0009570,chloroplast stroma|GO:0016020,membrane|GO:0044435,plastid part|GO:0044434,chloroplast part|GO:0005737,cytoplasm|GO:0055044,symplast|GO:000…	GO:0005488,binding|GO:0016491,oxidoreductase activity|GO:1901681,sulfur compound binding|GO:0043169,cation binding|GO:0004364,glutathione transferase activity|GO:0042277,peptide binding|GO:0016684,oxidoreductase activity, acting on peroxide as acceptor|GO:0046914,transition metal ion binding|GO:0043167,ion binding|GO:0016765,transferase activity, transferring alkyl or aryl (other than methyl) gro…	ath00480,Glutathione metabolism	http://www.uniprot.org/uniprot/O80852	FALSE
Gh_A08G0434	AT5G55160	small ubiquitin-like modifier 2	SUMO2	Q9FLP6	1.33014	0.411579	86	1e-55		GO:0005737,cytoplasm|GO:0043231,intracellular membrane-bounded organelle|GO:0005634,nucleus|GO:0044464,cell part|GO:0005623,cell|GO:0005622,intracellular|GO:0043229,intracellular organelle|GO:0044424,intracellular part|GO:0043227,membrane-bounded organelle|GO:0043226,organelle		ath03013,RNA transport	http://www.uniprot.org/uniprot/Q9FLP6	FALSE
Gh_A08G1169	AT3G61310	AT hook motif DNA-binding family protein	AHL11	Q8L7L5	1.32922	0.410578	50.84	5e-66	GO:0080090,regulation of primary metabolic process|GO:0019222,regulation of metabolic process|GO:0031326,regulation of cellular biosynthetic process|GO:0031323,regulation of cellular metabolic process|GO:0090304,nucleic acid metabolic process|GO:0044249,cellular biosynthetic process|GO:0034641,cellular nitrogen compound metabolic process|GO:0006807,nitrogen compound metabolic process|GO:0034645,c…	GO:0043231,intracellular membrane-bounded organelle|GO:0005634,nucleus|GO:0044464,cell part|GO:0005623,cell|GO:0005622,intracellular|GO:0043229,intracellular organelle|GO:0044424,intracellular part|GO:0043227,membrane-bounded organelle|GO:0043226,organelle	GO:0097159,organic cyclic compound binding|GO:0005488,binding|GO:0003676,nucleic acid binding|GO:0003677,DNA binding|GO:1901363,heterocyclic compound binding		http://www.uniprot.org/uniprot/Q8L7L5	FALSE
Gh_D05G3344	AT5G57850	D-aminoacid aminotransferase-like PLP-dependent enzymes superfamily protein	DAAT	Q8L493	1.32881	0.41014	61.79	6e-131	GO:1901566,organonitrogen compound biosynthetic process|GO:0042537,benzene-containing compound metabolic process|GO:0006732,coenzyme metabolic process|GO:0019752,carboxylic acid metabolic process|GO:0044249,cellular biosynthetic process|GO:0034641,cellular nitrogen compound metabolic process|GO:0006807,nitrogen compound metabolic process|GO:0009108,coenzyme biosynthetic process|GO:0044281,small m…	GO:0005737,cytoplasm|GO:0009536,plastid|GO:0043231,intracellular membrane-bounded organelle|GO:0009532,plastid stroma|GO:0009570,chloroplast stroma|GO:0044464,cell part|GO:0044444,cytoplasmic part|GO:0005623,cell|GO:0005622,intracellular|GO:0044446,intracellular organelle part|GO:0043229,intracellular organelle|GO:0044435,plastid part|GO:0044434,chloroplast part|GO:0044424,intracellular part|GO:0…	GO:0008696,4-amino-4-deoxychorismate lyase activity|GO:0003824,catalytic activity|GO:0016829,lyase activity|GO:0016830,carbon-carbon lyase activity|GO:0016833,oxo-acid-lyase activity|GO:0047810,D-alanine:2-oxoglutarate aminotransferase activity|GO:0008483,transaminase activity|GO:0016740,transferase activity|GO:0016769,transferase activity, transferring nitrogenous groups	ath00790,Folate biosynthesis	http://www.uniprot.org/uniprot/Q8L493	FALSE
Gh_A01G0872	AT5G42250	Zinc-binding alcohol dehydrogenase family protein	At5g42250	Q9FH04	1.32838	0.409668	71.72	0	GO:0008152,metabolic process|GO:0044710,single-organism metabolic process|GO:0044699,single-organism process|GO:0055114,oxidation-reduction process	GO:0005737,cytoplasm|GO:0044464,cell part|GO:0005623,cell|GO:0005622,intracellular|GO:0044424,intracellular part	GO:0005488,binding|GO:0043169,cation binding|GO:0016614,oxidoreductase activity, acting on CH-OH group of donors|GO:0046914,transition metal ion binding|GO:0016616,oxidoreductase activity, acting on the CH-OH group of donors, NAD or NADP as acceptor|GO:0004022,alcohol dehydrogenase (NAD) activity|GO:0043167,ion binding|GO:0003824,catalytic activity|GO:0008270,zinc ion binding|GO:0046872,metal ion…	ath00350,Tyrosine metabolism|ath00010,Glycolysis / Gluconeogenesis|ath01200,Carbon metabolism|ath00071,Fatty acid degradation|ath01110,Biosynthesis of secondary metabolites|ath01100,Metabolic pathways	http://www.uniprot.org/uniprot/Q9FH04	FALSE
Gh_A13G2207	AT1G19910	ATPase, F0/V0 complex, subunit C protein	VHA-c2	P59228	1.32821	0.409479	98.79	1e-74	GO:1902600,hydrogen ion transmembrane transport|GO:0044699,single-organism process|GO:0015992,proton transport|GO:0015991,ATP hydrolysis coupled proton transport|GO:0055085,transmembrane transport|GO:0098662,inorganic cation transmembrane transport|GO:0006810,transport|GO:0098660,inorganic ion transmembrane transport|GO:0015672,monovalent inorganic cation transport|GO:0006818,hydrogen transport|G…	GO:0043229,intracellular organelle|GO:0043227,membrane-bounded organelle|GO:0043226,organelle|GO:0031224,intrinsic component of membrane|GO:0005737,cytoplasm|GO:0031090,organelle membrane|GO:0033179,proton-transporting V-type ATPase, V0 domain|GO:0005773,vacuole|GO:0016021,integral component of membrane|GO:0016020,membrane|GO:0005774,vacuolar membrane|GO:0044437,vacuolar part|GO:0016471,vacuolar …	GO:0022891,substrate-specific transmembrane transporter activity|GO:0022890,inorganic cation transmembrane transporter activity|GO:0022892,substrate-specific transporter activity|GO:0005215,transporter activity|GO:0008324,cation transmembrane transporter activity|GO:0022857,transmembrane transporter activity|GO:0015075,ion transmembrane transporter activity|GO:0015077,monovalent inorganic cation …	ath00190,Oxidative phosphorylation|ath04145,Phagosome|ath01100,Metabolic pathways	http://www.uniprot.org/uniprot/P59228	FALSE
Gh_A02G1780	AT2G41600	Mitochondrial glycoprotein family protein	F23A5.7	Q9SAI6	1.32714	0.408317	28.72	1e-15		GO:0005737,cytoplasm|GO:0043231,intracellular membrane-bounded organelle|GO:0043233,organelle lumen|GO:0044464,cell part|GO:0044444,cytoplasmic part|GO:0031974,membrane-enclosed lumen|GO:0005622,intracellular|GO:0044446,intracellular organelle part|GO:0070013,intracellular organelle lumen|GO:0043229,intracellular organelle|GO:0005739,mitochondrion|GO:0044429,mitochondrial part|GO:0005759,mitochon…			http://www.uniprot.org/uniprot/Q9SAI6	FALSE
Gh_D10G1837	AT3G14172	0	At3g14172	F4JFS3	1.32507	0.40607							http://www.uniprot.org/uniprot/F4JFS3	FALSE
Gh_A08G0316	AT1G13280	allene oxide cyclase 4	AOC4	Q93ZC5	1.32498	0.405967	65.71	7e-80	GO:0019752,carboxylic acid metabolic process|GO:0009694,jasmonic acid metabolic process|GO:0044249,cellular biosynthetic process|GO:0044281,small molecule metabolic process|GO:0044283,small molecule biosynthetic process|GO:0072330,monocarboxylic acid biosynthetic process|GO:0044699,single-organism process|GO:1901576,organic substance biosynthetic process|GO:0044710,single-organism metabolic proce…	GO:0005737,cytoplasm|GO:0009536,plastid|GO:0043231,intracellular membrane-bounded organelle|GO:0016020,membrane|GO:0044464,cell part|GO:0044444,cytoplasmic part|GO:0005623,cell|GO:0005622,intracellular|GO:0043229,intracellular organelle|GO:0071944,cell periphery|GO:0005886,plasma membrane|GO:0044424,intracellular part|GO:0043227,membrane-bounded organelle|GO:0043226,organelle|GO:0009507,chloropla…	GO:0046423,allene-oxide cyclase activity|GO:0016853,isomerase activity|GO:0009975,cyclase activity|GO:0003824,catalytic activity|GO:0016860,intramolecular oxidoreductase activity	ath01110,Biosynthesis of secondary metabolites|ath01100,Metabolic pathways|ath00592,alpha-Linolenic acid metabolism	http://www.uniprot.org/uniprot/Q93ZC5	FALSE
Gh_A01G0289	AT1G53580	glyoxalase II 3	GLY3	Q9C8L4	1.32426	0.405187	84.02	3e-154	GO:0061458,reproductive system development|GO:0009791,post-embryonic development|GO:0009790,embryo development|GO:0009793,embryo development ending in seed dormancy|GO:0009651,response to salt stress|GO:0048608,reproductive structure development|GO:0007275,multicellular organismal development|GO:0044699,single-organism process|GO:0044710,single-organism metabolic process|GO:0009960,endosperm deve…	GO:0005737,cytoplasm|GO:0043231,intracellular membrane-bounded organelle|GO:0044464,cell part|GO:0043229,intracellular organelle|GO:0005739,mitochondrion|GO:0005622,intracellular|GO:0044444,cytoplasmic part|GO:0005623,cell|GO:0044424,intracellular part|GO:0043227,membrane-bounded organelle|GO:0043226,organelle	GO:0047951,glutathione thiolesterase activity|GO:0016787,hydrolase activity|GO:0016790,thiolester hydrolase activity|GO:0051213,dioxygenase activity|GO:0043169,cation binding|GO:0050313,sulfur dioxygenase activity|GO:0043167,ion binding|GO:0016702,oxidoreductase activity, acting on single donors with incorporation of molecular oxygen, incorporation of two atoms of oxygen|GO:0016788,hydrolase acti…	ath00920,Sulfur metabolism	http://www.uniprot.org/uniprot/Q9C8L4	FALSE
Gh_A12G2293	AT1G79940	DnaJ / Sec63 Brl domains-containing protein	ERDJ2A	Q0WT48	1.32414	0.405054	82.24	0	GO:0006986,response to unfolded protein|GO:0008104,protein localization|GO:0006612,protein targeting to membrane|GO:0061024,membrane organization|GO:0023052,signaling|GO:0007165,signal transduction|GO:0070887,cellular response to chemical stimulus|GO:0042221,response to chemical|GO:0031204,posttranslational protein targeting to membrane, translocation|GO:0050789,regulation of biological process|G…	GO:0005783,endoplasmic reticulum|GO:0005789,endoplasmic reticulum membrane|GO:0042175,nuclear outer membrane-endoplasmic reticulum membrane network|GO:0043229,intracellular organelle|GO:0030176,integral component of endoplasmic reticulum membrane|GO:0031301,integral component of organelle membrane|GO:0031300,intrinsic component of organelle membrane|GO:0043227,membrane-bounded organelle|GO:004322…	GO:0008565,protein transporter activity|GO:0005215,transporter activity|GO:0022892,substrate-specific transporter activity	ath03060,Protein export|ath04141,Protein processing in endoplasmic reticulum	http://www.uniprot.org/uniprot/Q0WT48	FALSE
Gh_A06G1139	AT1G28330	dormancy-associated protein-like 1	F14G9.17	Q9C7J7	1.32406	0.404965	68.97	8e-08	GO:0009719,response to endogenous stimulus|GO:1901700,response to oxygen-containing compound|GO:0008104,protein localization|GO:0009741,response to brassinosteroid|GO:0009725,response to hormone|GO:0050896,response to stimulus|GO:0010033,response to organic substance|GO:0051179,localization|GO:0065007,biological regulation|GO:0033993,response to lipid|GO:0042221,response to chemical|GO:0032879,re…				http://www.uniprot.org/uniprot/Q9C7J7	FALSE
Gh_D01G0955	AT1G19870	IQ-domain 32	IQD32	Q9FXI5	1.32384	0.404726	35.45	1e-103	GO:0009628,response to abiotic stimulus|GO:0006950,response to stress|GO:0019752,carboxylic acid metabolic process|GO:0090304,nucleic acid metabolic process|GO:0044249,cellular biosynthetic process|GO:0034641,cellular nitrogen compound metabolic process|GO:0006807,nitrogen compound metabolic process|GO:0009067,aspartate family amino acid biosynthetic process|GO:0009066,aspartate family amino acid…	GO:0031975,envelope|GO:0043229,intracellular organelle|GO:0043228,non-membrane-bounded organelle|GO:0005622,intracellular|GO:0043227,membrane-bounded organelle|GO:0043226,organelle|GO:0005856,cytoskeleton|GO:0009941,chloroplast envelope|GO:0009536,plastid|GO:0005634,nucleus|GO:0016020,membrane|GO:0005875,microtubule associated complex|GO:0044430,cytoskeletal part|GO:0044435,plastid part|GO:004443…			http://www.uniprot.org/uniprot/Q9FXI5	FALSE
Gh_A11G0333	AT5G63380	AMP-dependent synthetase and ligase family protein	4CLL5	Q84P21	1.32314	0.403964	47.21	3e-172	GO:0006950,response to stress|GO:0050896,response to stimulus|GO:0019752,carboxylic acid metabolic process|GO:0009694,jasmonic acid metabolic process|GO:0044249,cellular biosynthetic process|GO:0044281,small molecule metabolic process|GO:0044283,small molecule biosynthetic process|GO:0072330,monocarboxylic acid biosynthetic process|GO:0044699,single-organism process|GO:0009719,response to endogen…	GO:0005737,cytoplasm|GO:0043231,intracellular membrane-bounded organelle|GO:0044464,cell part|GO:0005777,peroxisome|GO:0044444,cytoplasmic part|GO:0005623,cell|GO:0005622,intracellular|GO:0042579,microbody|GO:0043229,intracellular organelle|GO:0044424,intracellular part|GO:0043227,membrane-bounded organelle|GO:0043226,organelle	GO:0035639,purine ribonucleoside triphosphate binding|GO:0005488,binding|GO:0043167,ion binding|GO:1901363,heterocyclic compound binding|GO:1901265,nucleoside phosphate binding|GO:0001882,nucleoside binding|GO:0043168,anion binding|GO:0000166,nucleotide binding|GO:0001883,purine nucleoside binding|GO:0032549,ribonucleoside binding|GO:0017076,purine nucleotide binding|GO:0005524,ATP binding|GO:003…	ath01110,Biosynthesis of secondary metabolites|ath01100,Metabolic pathways|ath00592,alpha-Linolenic acid metabolism	http://www.uniprot.org/uniprot/Q84P21	FALSE
Gh_A12G0799	AT3G29360	UDP-glucose 6-dehydrogenase family protein	UGD2	Q9LIA8	1.32105	0.401688	92.71	0	GO:0022622,root system development|GO:0048589,developmental growth|GO:0048588,developmental cell growth|GO:0010393,galacturonan metabolic process|GO:0048468,cell development|GO:0048469,cell maturation|GO:0009165,nucleotide biosynthetic process|GO:0044281,small molecule metabolic process|GO:0044283,small molecule biosynthetic process|GO:1901362,organic cyclic compound biosynthetic process|GO:00718…	GO:0005737,cytoplasm|GO:0043231,intracellular membrane-bounded organelle|GO:0005829,cytosol|GO:0044464,cell part|GO:0044444,cytoplasmic part|GO:0005623,cell|GO:0043226,organelle|GO:0043229,intracellular organelle|GO:0044424,intracellular part|GO:0005622,intracellular|GO:0043227,membrane-bounded organelle|GO:0005634,nucleus	GO:0050662,coenzyme binding|GO:0016614,oxidoreductase activity, acting on CH-OH group of donors|GO:0016616,oxidoreductase activity, acting on the CH-OH group of donors, NAD or NADP as acceptor|GO:0051287,NAD binding|GO:0000166,nucleotide binding|GO:0036094,small molecule binding|GO:0003824,catalytic activity|GO:0048037,cofactor binding|GO:0005488,binding|GO:0097159,organic cyclic compound binding…	ath00500,Starch and sucrose metabolism|ath00040,Pentose and glucuronate interconversions|ath00520,Amino sugar and nucleotide sugar metabolism|ath00053,Ascorbate and aldarate metabolism|ath01100,Metabolic pathways	http://www.uniprot.org/uniprot/Q9LIA8	FALSE
Gh_D04G1199	AT2G37770	NAD(P)-linked oxidoreductase superfamily protein	AKR4C9	Q0PGJ6	1.32085	0.401462	77.78	8e-169	GO:1901700,response to oxygen-containing compound|GO:0009628,response to abiotic stimulus|GO:0044710,single-organism metabolic process|GO:0042221,response to chemical|GO:0009414,response to water deprivation|GO:0050896,response to stimulus|GO:0009415,response to water|GO:0009636,response to toxic substance|GO:0006950,response to stress|GO:0006970,response to osmotic stress|GO:0055114,oxidation-re…	GO:0005737,cytoplasm|GO:0009536,plastid|GO:0043231,intracellular membrane-bounded organelle|GO:0044464,cell part|GO:0044444,cytoplasmic part|GO:0005623,cell|GO:0005622,intracellular|GO:0043229,intracellular organelle|GO:0044424,intracellular part|GO:0043227,membrane-bounded organelle|GO:0043226,organelle|GO:0009507,chloroplast	GO:0004033,aldo-keto reductase (NADP) activity|GO:0008106,alcohol dehydrogenase (NADP+) activity|GO:0050661,NADP binding|GO:0016614,oxidoreductase activity, acting on CH-OH group of donors|GO:0016616,oxidoreductase activity, acting on the CH-OH group of donors, NAD or NADP as acceptor|GO:0050662,coenzyme binding|GO:0048037,cofactor binding|GO:0097159,organic cyclic compound binding|GO:0000166,nuc…		http://www.uniprot.org/uniprot/Q0PGJ6	FALSE
Gh_A07G1371	AT2G45060	Uncharacterised conserved protein UCP022280	At4g26410	Q84K90	1.32071	0.401308	30.38	5e-26		GO:0005737,cytoplasm|GO:0043231,intracellular membrane-bounded organelle|GO:0044464,cell part|GO:0043229,intracellular organelle|GO:0005739,mitochondrion|GO:0005622,intracellular|GO:0044444,cytoplasmic part|GO:0005623,cell|GO:0044424,intracellular part|GO:0043227,membrane-bounded organelle|GO:0043226,organelle			http://www.uniprot.org/uniprot/Q84K90	FALSE
Gh_D01G1501	AT1G27330	Ribosome associated membrane protein RAMP4	At1g27330	Q84K46	1.32047	0.401049	85.29	2e-36	GO:0050896,response to stimulus|GO:0006950,response to stress|GO:0006979,response to oxidative stress	GO:0005737,cytoplasm|GO:0005783,endoplasmic reticulum|GO:0044464,cell part|GO:0043229,intracellular organelle|GO:0005623,cell|GO:0005622,intracellular|GO:0044444,cytoplasmic part|GO:0012505,endomembrane system|GO:0044424,intracellular part|GO:0043227,membrane-bounded organelle|GO:0043226,organelle|GO:0043231,intracellular membrane-bounded organelle			http://www.uniprot.org/uniprot/Q84K46	FALSE
Gh_D12G1800	AT5G61140	U5 small nuclear ribonucleoprotein helicase	F9H16.5	Q9SYP1	1.31985	0.400369	46.72	0	GO:0033044,regulation of chromosome organization|GO:0033043,regulation of organelle organization|GO:1903046,meiotic cell cycle process|GO:0090304,nucleic acid metabolic process|GO:0044249,cellular biosynthetic process|GO:0034641,cellular nitrogen compound metabolic process|GO:0009165,nucleotide biosynthetic process|GO:0022402,cell cycle process|GO:0044281,small molecule metabolic process|GO:19013…	GO:0031974,membrane-enclosed lumen|GO:0043229,intracellular organelle|GO:0043228,non-membrane-bounded organelle|GO:0043227,membrane-bounded organelle|GO:0043226,organelle|GO:0005737,cytoplasm|GO:0031981,nuclear lumen|GO:0005730,nucleolus|GO:0005634,nucleus|GO:0016020,membrane|GO:0030529,ribonucleoprotein complex|GO:0019013,viral nucleocapsid|GO:0019012,virion|GO:0032991,macromolecular complex|GO:…	GO:0035639,purine ribonucleoside triphosphate binding|GO:0005488,binding|GO:0003676,nucleic acid binding|GO:0043167,ion binding|GO:1901363,heterocyclic compound binding|GO:1901265,nucleoside phosphate binding|GO:0001882,nucleoside binding|GO:0043168,anion binding|GO:0000166,nucleotide binding|GO:0001883,purine nucleoside binding|GO:0032549,ribonucleoside binding|GO:0017076,purine nucleotide bindi…	ath03040,Spliceosome	http://www.uniprot.org/uniprot/Q9SYP1	FALSE
Gh_A02G1703	AT4G35560	Transducin/WD40 repeat-like superfamily protein	At5g05570	Q9FFF8	1.31982	0.400344	26.13	1e-86	GO:0032259,methylation|GO:0016192,vesicle-mediated transport|GO:0006810,transport|GO:0008152,metabolic process|GO:0051234,establishment of localization|GO:0051179,localization	GO:0016021,integral component of membrane|GO:0016020,membrane|GO:0044464,cell part|GO:0005623,cell|GO:0071944,cell periphery|GO:0005886,plasma membrane|GO:0044425,membrane part|GO:0031224,intrinsic component of membrane	GO:0097159,organic cyclic compound binding|GO:0003824,catalytic activity|GO:0016740,transferase activity|GO:0016741,transferase activity, transferring one-carbon groups|GO:0005488,binding|GO:0003676,nucleic acid binding|GO:0008168,methyltransferase activity|GO:1901363,heterocyclic compound binding		http://www.uniprot.org/uniprot/Q9FFF8	FALSE
Gh_A06G0960	AT2G18960	H(+)-ATPase 1	AHA5	Q9SJB3	1.31876	0.399187	85.89	0	GO:0009167,purine ribonucleoside monophosphate metabolic process|GO:0009165,nucleotide biosynthetic process|GO:0009163,nucleoside biosynthetic process|GO:0009161,ribonucleoside monophosphate metabolic process|GO:1901362,organic cyclic compound biosynthetic process|GO:0042451,purine nucleoside biosynthetic process|GO:0009168,purine ribonucleoside monophosphate biosynthetic process|GO:0044710,singl…	GO:0044425,membrane part|GO:0016021,integral component of membrane|GO:0016020,membrane|GO:0031224,intrinsic component of membrane	GO:0035639,purine ribonucleoside triphosphate binding|GO:0036442,hydrogen-exporting ATPase activity|GO:0005488,binding|GO:0016887,ATPase activity|GO:0043167,ion binding|GO:1901363,heterocyclic compound binding|GO:0032550,purine ribonucleoside binding|GO:0001882,nucleoside binding|GO:0043168,anion binding|GO:0042625,ATPase activity, coupled to transmembrane movement of ions|GO:0042626,ATPase activ…	ath00190,Oxidative phosphorylation	http://www.uniprot.org/uniprot/Q9SJB3	FALSE
Gh_A08G0880	AT5G23890	0	At5g23890	Q9FF91	1.31846	0.398857	48.49	0		GO:0055035,plastid thylakoid membrane|GO:0034357,photosynthetic membrane|GO:0031976,plastid thylakoid|GO:0031975,envelope|GO:0043229,intracellular organelle|GO:0005622,intracellular|GO:0043227,membrane-bounded organelle|GO:0043226,organelle|GO:0009535,chloroplast thylakoid membrane|GO:0009534,chloroplast thylakoid|GO:0031984,organelle subcompartment|GO:0016020,membrane|GO:0005739,mitochondrion|GO…			http://www.uniprot.org/uniprot/Q9FF91	FALSE
Gh_D08G1877	AT1G12360	Sec1/munc18-like (SM) proteins superfamily	KEU	Q9C5X3	1.31817	0.398541	77.83	0	GO:0042221,response to chemical|GO:0033036,macromolecule localization|GO:0050896,response to stimulus|GO:0008104,protein localization|GO:0070887,cellular response to chemical stimulus|GO:0010200,response to chitin|GO:0006904,vesicle docking involved in exocytosis|GO:0051649,establishment of localization in cell|GO:0072666,establishment of protein localization to vacuole|GO:1903047,mitotic cell cy…	GO:0019898,extrinsic component of membrane|GO:0043229,intracellular organelle|GO:0071944,cell periphery|GO:0043227,membrane-bounded organelle|GO:0043226,organelle|GO:0005856,cytoskeleton|GO:0005773,vacuole|GO:0016020,membrane|GO:0005737,cytoplasm|GO:0005886,plasma membrane|GO:0009524,phragmoplast|GO:0043231,intracellular membrane-bounded organelle|GO:0043232,intracellular non-membrane-bounded org…	GO:0005488,binding|GO:0005515,protein binding		http://www.uniprot.org/uniprot/Q9C5X3	FALSE
Gh_A03G0805	AT2G27030	calmodulin 5	CML27	Q9LE22	1.31779	0.39812	68.21	2e-61		GO:0005737,cytoplasm|GO:0043231,intracellular membrane-bounded organelle|GO:0005773,vacuole|GO:0016020,membrane|GO:0044464,cell part|GO:0044444,cytoplasmic part|GO:0005623,cell|GO:0005622,intracellular|GO:0043229,intracellular organelle|GO:0071944,cell periphery|GO:0005886,plasma membrane|GO:0044424,intracellular part|GO:0043227,membrane-bounded organelle|GO:0043226,organelle	GO:0043169,cation binding|GO:0043167,ion binding|GO:0005488,binding|GO:0046872,metal ion binding|GO:0005509,calcium ion binding	ath04626,Plant-pathogen interaction	http://www.uniprot.org/uniprot/Q9LE22	FALSE
Gh_A13G0087	AT5G04740	ACT domain-containing protein	ACR12	Q9LZ23	1.31678	0.397012	77.31	1e-125	GO:0016093,polyprenol metabolic process|GO:0016094,polyprenol biosynthetic process|GO:0044249,cellular biosynthetic process|GO:0044281,small molecule metabolic process|GO:0044283,small molecule biosynthetic process|GO:0044699,single-organism process|GO:1901576,organic substance biosynthetic process|GO:0044710,single-organism metabolic process|GO:0044711,single-organism biosynthetic process|GO:007…	GO:0055035,plastid thylakoid membrane|GO:0034357,photosynthetic membrane|GO:0031976,plastid thylakoid|GO:0043229,intracellular organelle|GO:0005622,intracellular|GO:0043227,membrane-bounded organelle|GO:0043226,organelle|GO:0009535,chloroplast thylakoid membrane|GO:0009534,chloroplast thylakoid|GO:0031984,organelle subcompartment|GO:0009532,plastid stroma|GO:0009570,chloroplast stroma|GO:0016020,…	GO:0043168,anion binding|GO:0043177,organic acid binding|GO:0031406,carboxylic acid binding|GO:0043167,ion binding|GO:0036094,small molecule binding|GO:0005488,binding|GO:0016597,amino acid binding		http://www.uniprot.org/uniprot/Q9LZ23	FALSE
Gh_D09G2379	AT4G24820	26S proteasome, regulatory subunit Rpn7;Proteasome component (PCI) domain	RPN7	Q93Y35	1.31671	0.396933	83.72	0	GO:0022622,root system development|GO:0034440,lipid oxidation|GO:0048589,developmental growth|GO:0048588,developmental cell growth|GO:0048468,cell development|GO:0048469,cell maturation|GO:0006820,anion transport|GO:0044281,small molecule metabolic process|GO:0044282,small molecule catabolic process|GO:1901576,organic substance biosynthetic process|GO:0071840,cellular component organization or bi…	GO:0043234,protein complex|GO:0005737,cytoplasm|GO:0005829,cytosol|GO:0032991,macromolecular complex|GO:0043231,intracellular membrane-bounded organelle|GO:0005634,nucleus|GO:0016020,membrane|GO:0044464,cell part|GO:0044444,cytoplasmic part|GO:0005623,cell|GO:0005622,intracellular|GO:0043229,intracellular organelle|GO:0071944,cell periphery|GO:0005886,plasma membrane|GO:0044424,intracellular part…		ath03050,Proteasome	http://www.uniprot.org/uniprot/Q93Y35	FALSE
Gh_A01G0714	AT5G55730	FASCICLIN-like arabinogalactan 1	FLA1	Q9FM65	1.31576	0.3959	72.35	1e-158	GO:0022622,root system development|GO:0048513,organ development|GO:0032501,multicellular organismal process|GO:0044707,single-multicellular organism process|GO:0048856,anatomical structure development|GO:0048367,shoot system development|GO:0048364,root development|GO:0044767,single-organism developmental process|GO:0048731,system development|GO:0032502,developmental process|GO:0007275,multicellul…	GO:0005618,cell wall|GO:0044459,plasma membrane part|GO:0016020,membrane|GO:0044464,cell part|GO:0005623,cell|GO:0030312,external encapsulating structure|GO:0046658,anchored component of plasma membrane|GO:0071944,cell periphery|GO:0005886,plasma membrane|GO:0044425,membrane part|GO:0031226,intrinsic component of plasma membrane|GO:0031224,intrinsic component of membrane|GO:0031225,anchored compo…			http://www.uniprot.org/uniprot/Q9FM65	FALSE
Gh_D10G1782	0	0	Gh_D10G1782		1.31572	0.39585								FALSE
Gh_A05G1821	AT3G01400	ARM repeat superfamily protein	At5g58680	Q8LGC7	1.31544	0.395545	70.98	2e-175	GO:1901576,organic substance biosynthetic process|GO:0043450,alkene biosynthetic process|GO:0008152,metabolic process|GO:0071704,organic substance metabolic process|GO:1900674,olefin biosynthetic process|GO:0009987,cellular process|GO:0009058,biosynthetic process|GO:0044237,cellular metabolic process|GO:1900673,olefin metabolic process|GO:0044249,cellular biosynthetic process|GO:0043449,cellular …				http://www.uniprot.org/uniprot/Q8LGC7	FALSE
Gh_A03G1963	AT4G19040	ENHANCED DISEASE RESISTANCE 2	EDR2	F4JSE7	1.31531	0.395403	81.47	0	GO:0032502,developmental process|GO:0009723,response to ethylene|GO:0034050,host programmed cell death induced by symbiont|GO:0032101,regulation of response to external stimulus|GO:0006950,response to stress|GO:0050896,response to stimulus|GO:0002831,regulation of response to biotic stimulus|GO:0032870,cellular response to hormone stimulus|GO:0023052,signaling|GO:0007165,signal transduction|GO:00…	GO:0005783,endoplasmic reticulum|GO:0005789,endoplasmic reticulum membrane|GO:0042175,nuclear outer membrane-endoplasmic reticulum membrane network|GO:0043229,intracellular organelle|GO:0071944,cell periphery|GO:0043227,membrane-bounded organelle|GO:0043226,organelle|GO:0031224,intrinsic component of membrane|GO:0010008,endosome membrane|GO:0005737,cytoplasm|GO:0031090,organelle membrane|GO:00160…	GO:0043168,anion binding|GO:0070273,phosphatidylinositol-4-phosphate binding|GO:0035091,phosphatidylinositol binding|GO:0005543,phospholipid binding|GO:0008289,lipid binding|GO:0043167,ion binding|GO:0005488,binding|GO:1901981,phosphatidylinositol phosphate binding		http://www.uniprot.org/uniprot/F4JSE7	FALSE
Gh_A08G1025	AT4G15802	heat shock factor binding protein	HSBP	Q8GW48	1.31483	0.394877	49.58	4e-29	GO:0061458,reproductive system development|GO:0034605,cellular response to heat|GO:0009791,post-embryonic development|GO:0048316,seed development|GO:0007275,multicellular organismal development|GO:0044699,single-organism process|GO:0051716,cellular response to stimulus|GO:0032502,developmental process|GO:0032501,multicellular organismal process|GO:0048608,reproductive structure development|GO:001…	GO:0005737,cytoplasm|GO:0005794,Golgi apparatus|GO:0005829,cytosol|GO:0043231,intracellular membrane-bounded organelle|GO:0005634,nucleus|GO:0044464,cell part|GO:0044444,cytoplasmic part|GO:0005623,cell|GO:0005622,intracellular|GO:0043229,intracellular organelle|GO:0012505,endomembrane system|GO:0044424,intracellular part|GO:0043227,membrane-bounded organelle|GO:0043226,organelle			http://www.uniprot.org/uniprot/Q8GW48	FALSE
Gh_A09G0378	AT4G25440	zinc finger WD40 repeat protein 1	ZFWD1	Q9FNZ2	1.31433	0.394325	67.82	0			GO:0043169,cation binding|GO:0097159,organic cyclic compound binding|GO:0043167,ion binding|GO:0005488,binding|GO:0003676,nucleic acid binding|GO:0003677,DNA binding|GO:0046872,metal ion binding|GO:1901363,heterocyclic compound binding		http://www.uniprot.org/uniprot/Q9FNZ2	FALSE
Gh_A07G0362	AT4G25190	Family of unknown function (DUF566)	SCO3	Q8GXD9	1.31421	0.394197	28.57	2e-31	GO:0006996,organelle organization|GO:0009987,cellular process|GO:0016043,cellular component organization|GO:0009658,chloroplast organization|GO:0071840,cellular component organization or biogenesis|GO:0009657,plastid organization	GO:0005737,cytoplasm|GO:0043231,intracellular membrane-bounded organelle|GO:0044464,cell part|GO:0005777,peroxisome|GO:0044444,cytoplasmic part|GO:0005623,cell|GO:0005622,intracellular|GO:0042579,microbody|GO:0043229,intracellular organelle|GO:0044424,intracellular part|GO:0043227,membrane-bounded organelle|GO:0043226,organelle			http://www.uniprot.org/uniprot/Q8GXD9	FALSE
Gh_D01G1856	AT1G77510	PDI-like 1-2	PDIL1-2	Q9SRG3	1.3139	0.393857	68.24	0	GO:0042221,response to chemical|GO:0009892,negative regulation of metabolic process|GO:0010038,response to metal ion|GO:0019222,regulation of metabolic process|GO:0009314,response to radiation|GO:0031324,negative regulation of cellular metabolic process|GO:0031323,regulation of cellular metabolic process|GO:0000302,response to reactive oxygen species|GO:0042592,homeostatic process|GO:0009416,resp…	GO:0005783,endoplasmic reticulum|GO:0031974,membrane-enclosed lumen|GO:0043229,intracellular organelle|GO:0071944,cell periphery|GO:0043227,membrane-bounded organelle|GO:0043226,organelle|GO:0005737,cytoplasm|GO:0009536,plastid|GO:0031090,organelle membrane|GO:0009532,plastid stroma|GO:0005773,vacuole|GO:0009570,chloroplast stroma|GO:0098805,whole membrane|GO:0016020,membrane|GO:0005774,vacuolar …	GO:0016853,isomerase activity|GO:0003824,catalytic activity|GO:0003756,protein disulfide isomerase activity|GO:0016864,intramolecular oxidoreductase activity, transposing S-S bonds|GO:0016860,intramolecular oxidoreductase activity	ath04141,Protein processing in endoplasmic reticulum	http://www.uniprot.org/uniprot/Q9SRG3	FALSE
Gh_A07G1083	AT2G26930	4-(cytidine 5\'-phospho)-2-C-methyl-D-erithritol kinase	ISPE	O81014	1.31389	0.393844	81.82	4e-166	GO:0051049,regulation of transport|GO:0006778,porphyrin-containing compound metabolic process|GO:0006779,porphyrin-containing compound biosynthetic process|GO:0044281,small molecule metabolic process|GO:1901362,organic cyclic compound biosynthetic process|GO:1901360,organic cyclic compound metabolic process|GO:0044710,single-organism metabolic process|GO:0044711,single-organism biosynthetic proce…	GO:0005737,cytoplasm|GO:0009536,plastid|GO:0043231,intracellular membrane-bounded organelle|GO:0009532,plastid stroma|GO:0009570,chloroplast stroma|GO:0044464,cell part|GO:0044444,cytoplasmic part|GO:0005623,cell|GO:0005622,intracellular|GO:0044446,intracellular organelle part|GO:0043229,intracellular organelle|GO:0044435,plastid part|GO:0044434,chloroplast part|GO:0044424,intracellular part|GO:0…	GO:0035639,purine ribonucleoside triphosphate binding|GO:0005488,binding|GO:0050515,4-(cytidine 5'-diphospho)-2-C-methyl-D-erythritol kinase activity|GO:0043167,ion binding|GO:1901363,heterocyclic compound binding|GO:1901265,nucleoside phosphate binding|GO:0001882,nucleoside binding|GO:0043168,anion binding|GO:0000166,nucleotide binding|GO:0016740,transferase activity|GO:0001883,purine nucleoside…	ath01110,Biosynthesis of secondary metabolites|ath01100,Metabolic pathways|ath00900,Terpenoid backbone biosynthesis	http://www.uniprot.org/uniprot/O81014	FALSE
Gh_A02G1038	AT1G64065	Late embryogenesis abundant (LEA) hydroxyproline-rich glycoprotein family	At1g64065	Q6DST1	1.31326	0.393153	36.92	4e-31		GO:0044425,membrane part|GO:0016021,integral component of membrane|GO:0016020,membrane|GO:0031224,intrinsic component of membrane			http://www.uniprot.org/uniprot/Q6DST1	FALSE
Gh_A04G1450	AT1G10950	transmembrane nine 1	TMN1	Q940G0	1.31282	0.392673	88.97	0		GO:0043229,intracellular organelle|GO:0005622,intracellular|GO:0043227,membrane-bounded organelle|GO:0043226,organelle|GO:0031224,intrinsic component of membrane|GO:0010008,endosome membrane|GO:0005737,cytoplasm|GO:0031985,Golgi cisterna|GO:0031984,organelle subcompartment|GO:0031090,organelle membrane|GO:0016021,integral component of membrane|GO:0016020,membrane|GO:0044431,Golgi apparatus part|G…			http://www.uniprot.org/uniprot/Q940G0	FALSE
Gh_A06G0466	AT5G52580	RabGAP/TBC domain-containing protein	At5g54780	Q0WV47	1.31133	0.391033	31.54	2e-34		GO:0005737,cytoplasm|GO:0043231,intracellular membrane-bounded organelle|GO:0044464,cell part|GO:0043229,intracellular organelle|GO:0005739,mitochondrion|GO:0005622,intracellular|GO:0044444,cytoplasmic part|GO:0005623,cell|GO:0044424,intracellular part|GO:0043227,membrane-bounded organelle|GO:0043226,organelle			http://www.uniprot.org/uniprot/Q0WV47	FALSE
Gh_A07G1319	AT4G00660	RNAhelicase-like 8	RH8	Q8RXK6	1.31097	0.390632	84.8	0	GO:0015931,nucleobase-containing compound transport|GO:0022607,cellular component assembly|GO:0051234,establishment of localization|GO:0080090,regulation of primary metabolic process|GO:0019222,regulation of metabolic process|GO:0043933,macromolecular complex subunit organization|GO:2000112,regulation of cellular macromolecule biosynthetic process|GO:0031323,regulation of cellular metabolic proce…	GO:0010494,cytoplasmic stress granule|GO:0005737,cytoplasm|GO:0035770,ribonucleoprotein granule|GO:0043232,intracellular non-membrane-bounded organelle|GO:0044464,cell part|GO:0000932,cytoplasmic mRNA processing body|GO:0044444,cytoplasmic part|GO:0005623,cell|GO:0030529,ribonucleoprotein complex|GO:0043229,intracellular organelle|GO:0043228,non-membrane-bounded organelle|GO:0036464,cytoplasmic r…	GO:0016887,ATPase activity|GO:0008026,ATP-dependent helicase activity|GO:0035639,purine ribonucleoside triphosphate binding|GO:0005488,binding|GO:0003676,nucleic acid binding|GO:0008186,RNA-dependent ATPase activity|GO:0043167,ion binding|GO:1901363,heterocyclic compound binding|GO:0001883,purine nucleoside binding|GO:0001882,nucleoside binding|GO:0043168,anion binding|GO:0042623,ATPase activity,…	ath03018,RNA degradation	http://www.uniprot.org/uniprot/Q8RXK6	FALSE
Gh_D01G2294	AT5G49460	ATP citrate lyase subunit B 2	ACLB-2	Q9FGX1	1.31059	0.390217	93.75	0	GO:0032502,developmental process|GO:0044238,primary metabolic process|GO:0016131,brassinosteroid metabolic process|GO:0016132,brassinosteroid biosynthetic process|GO:0061458,reproductive system development|GO:0072593,reactive oxygen species metabolic process|GO:0070646,protein modification by small protein removal|GO:0009791,post-embryonic development|GO:0044249,cellular biosynthetic process|GO:0…	GO:0043234,protein complex|GO:0005737,cytoplasm|GO:0032991,macromolecular complex|GO:0005829,cytosol|GO:0016020,membrane|GO:0044464,cell part|GO:0005623,cell|GO:0005622,intracellular|GO:0044444,cytoplasmic part|GO:0071944,cell periphery|GO:0009346,citrate lyase complex|GO:0005886,plasma membrane|GO:0044424,intracellular part	GO:0035639,purine ribonucleoside triphosphate binding|GO:0003878,ATP citrate synthase activity|GO:0005488,binding|GO:0043167,ion binding|GO:1901363,heterocyclic compound binding|GO:1901265,nucleoside phosphate binding|GO:0001882,nucleoside binding|GO:0046912,transferase activity, transferring acyl groups, acyl groups converted into alkyl on transfer|GO:0043169,cation binding|GO:0000166,nucleotide…	ath01110,Biosynthesis of secondary metabolites|ath00020,Citrate cycle (TCA cycle)|ath01100,Metabolic pathways	http://www.uniprot.org/uniprot/Q9FGX1	FALSE
Gh_D03G0044	AT4G35780	ACT-like protein tyrosine kinase family protein	At4g35780	Q8RWL6	1.31015	0.389734	72.78	0	GO:0043933,macromolecular complex subunit organization|GO:0016310,phosphorylation|GO:0030036,actin cytoskeleton organization|GO:0009658,chloroplast organization|GO:0018193,peptidyl-amino acid modification|GO:0071840,cellular component organization or biogenesis|GO:0009657,plastid organization|GO:0044267,cellular protein metabolic process|GO:0071822,protein complex subunit organization|GO:0018212,…	GO:0005737,cytoplasm|GO:0005829,cytosol|GO:0044464,cell part|GO:0005623,cell|GO:0005622,intracellular|GO:0044444,cytoplasmic part|GO:0044424,intracellular part	GO:0035639,purine ribonucleoside triphosphate binding|GO:0004672,protein kinase activity|GO:0043167,ion binding|GO:0016597,amino acid binding|GO:1901363,heterocyclic compound binding|GO:0001883,purine nucleoside binding|GO:0001882,nucleoside binding|GO:0043168,anion binding|GO:0097367,carbohydrate derivative binding|GO:0000166,nucleotide binding|GO:0016740,transferase activity|GO:0004712,protein …		http://www.uniprot.org/uniprot/Q8RWL6	FALSE
Gh_D06G0015	AT1G19880	Regulator of chromosome condensation (RCC1) family protein	At1g19880	F4HQZ1	1.30996	0.389526	78.84	0	GO:0007032,endosome organization|GO:0006996,organelle organization|GO:0000278,mitotic cell cycle|GO:0071840,cellular component organization or biogenesis|GO:0009987,cellular process|GO:0010256,endomembrane system organization|GO:0016043,cellular component organization|GO:0044763,single-organism cellular process|GO:0007049,cell cycle|GO:0051301,cell division|GO:0044699,single-organism process				http://www.uniprot.org/uniprot/F4HQZ1	FALSE
Gh_D01G0056	AT3G19000	2-oxoglutarate (2OG) and Fe(II)-dependent oxygenase superfamily protein	At3g19010	Q9LJ65	1.30928	0.388773	58.5	8e-141	GO:0008104,protein localization|GO:0080090,regulation of primary metabolic process|GO:0019222,regulation of metabolic process|GO:0048583,regulation of response to stimulus|GO:0061024,membrane organization|GO:0031347,regulation of defense response|GO:0044710,single-organism metabolic process|GO:0070727,cellular macromolecule localization|GO:0009962,regulation of flavonoid biosynthetic process|GO:0…	GO:0044464,cell part|GO:0005623,cell|GO:0005622,intracellular	GO:0043169,cation binding|GO:0046914,transition metal ion binding|GO:0051213,dioxygenase activity|GO:0016706,oxidoreductase activity, acting on paired donors, with incorporation or reduction of molecular oxygen, 2-oxoglutarate as one donor, and incorporation of one atom each of oxygen into both donors|GO:0016705,oxidoreductase activity, acting on paired donors, with incorporation or reduction of …		http://www.uniprot.org/uniprot/Q9LJ65	FALSE
Gh_A01G0457	AT5G53850	haloacid dehalogenase-like hydrolase family protein	At5g53850	Q9FN41	1.30921	0.388693	74.46	0	GO:0006520,cellular amino acid metabolic process|GO:0006732,coenzyme metabolic process|GO:0071267,L-methionine salvage|GO:0019752,carboxylic acid metabolic process|GO:0071265,L-methionine biosynthetic process|GO:0044249,cellular biosynthetic process|GO:0034641,cellular nitrogen compound metabolic process|GO:0006807,nitrogen compound metabolic process|GO:0009067,aspartate family amino acid biosynt…	GO:0005737,cytoplasm|GO:0009536,plastid|GO:0043231,intracellular membrane-bounded organelle|GO:0009532,plastid stroma|GO:0009570,chloroplast stroma|GO:0005829,cytosol|GO:0044464,cell part|GO:0044444,cytoplasmic part|GO:0005623,cell|GO:0005622,intracellular|GO:0044446,intracellular organelle part|GO:0043229,intracellular organelle|GO:0044435,plastid part|GO:0044434,chloroplast part|GO:0044424,intr…	GO:0046570,methylthioribulose 1-phosphate dehydratase activity|GO:0043874,acireductone synthase activity|GO:0042578,phosphoric ester hydrolase activity|GO:0005488,binding|GO:0016791,phosphatase activity|GO:0016862,intramolecular oxidoreductase activity, interconverting keto- and enol-groups|GO:0016860,intramolecular oxidoreductase activity|GO:0043169,cation binding|GO:0043716,2-hydroxy-3-keto-5-m…	ath00270,Cysteine and methionine metabolism|ath01100,Metabolic pathways	http://www.uniprot.org/uniprot/Q9FN41	FALSE
Gh_D06G1650	AT1G11910	aspartic proteinase A1	APA1	O65390	1.30911	0.388589	72.94	0	GO:0008104,protein localization|GO:0009167,purine ribonucleoside monophosphate metabolic process|GO:0044281,small molecule metabolic process|GO:0009161,ribonucleoside monophosphate metabolic process|GO:0071840,cellular component organization or biogenesis|GO:0044712,single-organism catabolic process|GO:0044710,single-organism metabolic process|GO:0010035,response to inorganic substance|GO:0070727…	GO:0005737,cytoplasm|GO:0043231,intracellular membrane-bounded organelle|GO:0005773,vacuole|GO:0005829,cytosol|GO:0044464,cell part|GO:0044444,cytoplasmic part|GO:0005623,cell|GO:0005622,intracellular|GO:0055044,symplast|GO:0043229,intracellular organelle|GO:0030054,cell junction|GO:0005911,cell-cell junction|GO:0044424,intracellular part|GO:0043227,membrane-bounded organelle|GO:0043226,organelle…	GO:0016787,hydrolase activity|GO:0004175,endopeptidase activity|GO:0070001,aspartic-type peptidase activity|GO:0003824,catalytic activity|GO:0070011,peptidase activity, acting on L-amino acid peptides|GO:0004190,aspartic-type endopeptidase activity|GO:0008233,peptidase activity		http://www.uniprot.org/uniprot/O65390	FALSE
Gh_A12G1639	AT5G07830	glucuronidase 2	At5g07830	Q9FF10	1.30908	0.388556	63.74	0	GO:0032502,developmental process|GO:0009826,unidimensional cell growth|GO:0009653,anatomical structure morphogenesis|GO:0016049,cell growth|GO:0000902,cell morphogenesis|GO:0048589,developmental growth|GO:0048869,cellular developmental process|GO:0048856,anatomical structure development|GO:0016043,cellular component organization|GO:0032989,cellular component morphogenesis|GO:0044767,single-organi…	GO:0000323,lytic vacuole|GO:0043229,intracellular organelle|GO:0071944,cell periphery|GO:0043227,membrane-bounded organelle|GO:0043226,organelle|GO:0005737,cytoplasm|GO:0044446,intracellular organelle part|GO:0031090,organelle membrane|GO:0005765,lysosomal membrane|GO:0005618,cell wall|GO:0098805,whole membrane|GO:0016020,membrane|GO:0005774,vacuolar membrane|GO:0044437,vacuolar part|GO:0098588,b…	GO:0016787,hydrolase activity|GO:0004566,beta-glucuronidase activity|GO:0016798,hydrolase activity, acting on glycosyl bonds|GO:0003824,catalytic activity|GO:0004553,hydrolase activity, hydrolyzing O-glycosyl compounds		http://www.uniprot.org/uniprot/Q9FF10	FALSE
Gh_A07G1614	AT5G38900	Thioredoxin superfamily protein	ABCB16	Q9LSJ8	1.30745	0.386759	27.19	4	GO:0048467,gynoecium development|GO:0080090,regulation of primary metabolic process|GO:0019222,regulation of metabolic process|GO:0048583,regulation of response to stimulus|GO:0010048,vernalization response|GO:0007165,signal transduction|GO:1901362,organic cyclic compound biosynthetic process|GO:1901360,organic cyclic compound metabolic process|GO:0009755,hormone-mediated signaling pathway|GO:005…	GO:0044425,membrane part|GO:0016021,integral component of membrane|GO:0016020,membrane|GO:0031224,intrinsic component of membrane	GO:0035639,purine ribonucleoside triphosphate binding|GO:0005488,binding|GO:0016887,ATPase activity|GO:0043167,ion binding|GO:1901363,heterocyclic compound binding|GO:0001883,purine nucleoside binding|GO:0001882,nucleoside binding|GO:0043168,anion binding|GO:0042626,ATPase activity, coupled to transmembrane movement of substances|GO:0016820,hydrolase activity, acting on acid anhydrides, catalyzin…	ath02010,ABC transporters	http://www.uniprot.org/uniprot/Q9LSJ8	FALSE
Gh_A03G0033	AT5G46940	Plant invertase/pectin methylesterase inhibitor superfamily protein	At5g46940	Q9FJR7	1.30717	0.386442	37.66	1e-32	GO:0009892,negative regulation of metabolic process|GO:0019222,regulation of metabolic process|GO:0050790,regulation of catalytic activity|GO:0050789,regulation of biological process|GO:0065007,biological regulation|GO:0008152,metabolic process|GO:0044092,negative regulation of molecular function|GO:0048519,negative regulation of biological process|GO:0065009,regulation of molecular function|GO:0…		GO:0016787,hydrolase activity|GO:0030234,enzyme regulator activity|GO:0030599,pectinesterase activity|GO:0016788,hydrolase activity, acting on ester bonds|GO:0003824,catalytic activity|GO:0052689,carboxylic ester hydrolase activity|GO:0004857,enzyme inhibitor activity|GO:0098772,molecular function regulator		http://www.uniprot.org/uniprot/Q9FJR7	FALSE
Gh_A03G2112	AT1G13870	calmodulin binding;purine nucleotide binding	AAK6	Q9FJI1	1.30708	0.386342	56.52	1.1	GO:0048589,developmental growth|GO:0016310,phosphorylation|GO:0034641,cellular nitrogen compound metabolic process|GO:0006807,nitrogen compound metabolic process|GO:0044281,small molecule metabolic process|GO:0007275,multicellular organismal development|GO:0044699,single-organism process|GO:0006139,nucleobase-containing compound metabolic process|GO:0044710,single-organism metabolic process|GO:00…	GO:0043231,intracellular membrane-bounded organelle|GO:0005634,nucleus|GO:0044464,cell part|GO:0005623,cell|GO:0005622,intracellular|GO:0043229,intracellular organelle|GO:0044424,intracellular part|GO:0043227,membrane-bounded organelle|GO:0043226,organelle	GO:0019201,nucleotide kinase activity|GO:0019205,nucleobase-containing compound kinase activity|GO:0035639,purine ribonucleoside triphosphate binding|GO:0004017,adenylate kinase activity|GO:0016776,phosphotransferase activity, phosphate group as acceptor|GO:0005488,binding|GO:0016887,ATPase activity|GO:0043167,ion binding|GO:1901363,heterocyclic compound binding|GO:0001883,purine nucleoside bindi…	ath03008,Ribosome biogenesis in eukaryotes|ath01110,Biosynthesis of secondary metabolites|ath00230,Purine metabolism|ath01100,Metabolic pathways	http://www.uniprot.org/uniprot/Q9FJI1	FALSE
Gh_A05G3291	AT1G30540	Actin-like ATPase superfamily protein	UPL4	Q9LYZ7	1.30702	0.386286	27.96	0.58	GO:0044248,cellular catabolic process|GO:0043632,modification-dependent macromolecule catabolic process|GO:0044267,cellular protein metabolic process|GO:1901575,organic substance catabolic process|GO:0044265,cellular macromolecule catabolic process|GO:0044260,cellular macromolecule metabolic process|GO:0071704,organic substance metabolic process|GO:0070647,protein modification by small protein co…	GO:0005737,cytoplasm|GO:0044464,cell part|GO:0005623,cell|GO:0005622,intracellular|GO:0044424,intracellular part	GO:0019787,ubiquitin-like protein transferase activity|GO:0004842,ubiquitin-protein transferase activity|GO:0003824,catalytic activity|GO:0016740,transferase activity|GO:0016874,ligase activity	ath04120,Ubiquitin mediated proteolysis	http://www.uniprot.org/uniprot/Q9LYZ7	FALSE
Gh_A06G0038	AT1G75780	tubulin beta-1 chain	TUBB1	P12411	1.30676	0.385996	95.84	0	GO:0022622,root system development|GO:0048589,developmental growth|GO:0048588,developmental cell growth|GO:0048468,cell development|GO:0048469,cell maturation|GO:0071840,cellular component organization or biogenesis|GO:0044710,single-organism metabolic process|GO:0044711,single-organism biosynthetic process|GO:0071704,organic substance metabolic process|GO:0048869,cellular developmental process|G…	GO:0043229,intracellular organelle|GO:0043228,non-membrane-bounded organelle|GO:0043227,membrane-bounded organelle|GO:0043226,organelle|GO:0005856,cytoskeleton|GO:0005773,vacuole|GO:0005874,microtubule|GO:0044430,cytoskeletal part|GO:0005737,cytoplasm|GO:0015630,microtubule cytoskeleton|GO:0043234,protein complex|GO:0032991,macromolecular complex|GO:0043231,intracellular membrane-bounded organell…	GO:0005200,structural constituent of cytoskeleton|GO:0035639,purine ribonucleoside triphosphate binding|GO:0005488,binding|GO:0005198,structural molecule activity|GO:1901363,heterocyclic compound binding|GO:1901265,nucleoside phosphate binding|GO:0001882,nucleoside binding|GO:0043168,anion binding|GO:0016462,pyrophosphatase activity|GO:0000166,nucleotide binding|GO:0032561,guanyl ribonucleotide b…	ath04145,Phagosome	http://www.uniprot.org/uniprot/P12411	FALSE
Gh_D05G3782	AT2G05710	aconitase 3	ACO2	Q9SIB9	1.30653	0.385744	85.64	0	GO:0009723,response to ethylene|GO:0009167,purine ribonucleoside monophosphate metabolic process|GO:0055072,iron ion homeostasis|GO:0007165,signal transduction|GO:0009161,ribonucleoside monophosphate metabolic process|GO:0098771,inorganic ion homeostasis|GO:0072350,tricarboxylic acid metabolic process|GO:0015979,photosynthesis|GO:0071840,cellular component organization or biogenesis|GO:0009755,ho…	GO:0043229,intracellular organelle|GO:0071944,cell periphery|GO:0043227,membrane-bounded organelle|GO:0043226,organelle|GO:0005737,cytoplasm|GO:0009536,plastid|GO:0031090,organelle membrane|GO:0009532,plastid stroma|GO:0005773,vacuole|GO:0009570,chloroplast stroma|GO:0098805,whole membrane|GO:0016020,membrane|GO:0005739,mitochondrion|GO:0005774,vacuolar membrane|GO:0044437,vacuolar part|GO:004443…	GO:0035639,purine ribonucleoside triphosphate binding|GO:0005488,binding|GO:0043167,ion binding|GO:1901363,heterocyclic compound binding|GO:1901265,nucleoside phosphate binding|GO:0001882,nucleoside binding|GO:0043168,anion binding|GO:0043169,cation binding|GO:0051540,metal cluster binding|GO:0046914,transition metal ion binding|GO:0016829,lyase activity|GO:0000166,nucleotide binding|GO:0001883,p…	ath00630,Glyoxylate and dicarboxylate metabolism|ath00020,Citrate cycle (TCA cycle)|ath01210,2-Oxocarboxylic acid metabolism|ath01230,Biosynthesis of amino acids|ath01200,Carbon metabolism|ath01110,Biosynthesis of secondary metabolites|ath01100,Metabolic pathways	http://www.uniprot.org/uniprot/Q9SIB9	FALSE
Gh_A12G1076	AT3G62020	germin-like protein 10	GLP10	Q9M263	1.30533	0.384418	75	2e-97	GO:0044036,cell wall macromolecule metabolic process|GO:0034645,cellular macromolecule biosynthetic process|GO:0070592,cell wall polysaccharide biosynthetic process|GO:0033692,cellular polysaccharide biosynthetic process|GO:0071840,cellular component organization or biogenesis|GO:0044038,cell wall macromolecule biosynthetic process|GO:1901576,organic substance biosynthetic process|GO:0044710,sing…	GO:0005618,cell wall|GO:0044464,cell part|GO:0005623,cell|GO:0030312,external encapsulating structure|GO:0048046,apoplast|GO:0071944,cell periphery|GO:0009505,plant-type cell wall|GO:0005576,extracellular region	GO:0043169,cation binding|GO:0046914,transition metal ion binding|GO:0030145,manganese ion binding|GO:0043167,ion binding|GO:0005488,binding|GO:0045735,nutrient reservoir activity|GO:0046872,metal ion binding		http://www.uniprot.org/uniprot/Q9M263	FALSE
Gh_A13G0352	AT2G15620	nitrite reductase 1	NIR1	Q39161	1.30493	0.383975	80.31	0	GO:0010035,response to inorganic substance|GO:0015706,nitrate transport|GO:0019752,carboxylic acid metabolic process|GO:2001057,reactive nitrogen species metabolic process|GO:0044249,cellular biosynthetic process|GO:0006820,anion transport|GO:0006807,nitrogen compound metabolic process|GO:0044281,small molecule metabolic process|GO:0071941,nitrogen cycle metabolic process|GO:0044283,small molecul…	GO:0048046,apoplast|GO:0043229,intracellular organelle|GO:0043227,membrane-bounded organelle|GO:0043226,organelle|GO:0005737,cytoplasm|GO:0009536,plastid|GO:0009532,plastid stroma|GO:0009570,chloroplast stroma|GO:0016020,membrane|GO:0005739,mitochondrion|GO:0044435,plastid part|GO:0044434,chloroplast part|GO:0009507,chloroplast|GO:0043231,intracellular membrane-bounded organelle|GO:0005829,cytoso…	GO:0005488,binding|GO:0020037,heme binding|GO:0051539,4 iron, 4 sulfur cluster binding|GO:0048307,ferredoxin-nitrite reductase activity|GO:0098809,nitrite reductase activity|GO:0046906,tetrapyrrole binding|GO:0097159,organic cyclic compound binding|GO:0051536,iron-sulfur cluster binding|GO:0043169,cation binding|GO:0043167,ion binding|GO:0016661,oxidoreductase activity, acting on other nitrogenou…	ath00910,Nitrogen metabolism	http://www.uniprot.org/uniprot/Q39161	FALSE
Gh_D08G1071	AT5G23890	0	At5g23890	Q9FF91	1.30488	0.383916	58.45	0		GO:0055035,plastid thylakoid membrane|GO:0034357,photosynthetic membrane|GO:0031976,plastid thylakoid|GO:0031975,envelope|GO:0043229,intracellular organelle|GO:0005622,intracellular|GO:0043227,membrane-bounded organelle|GO:0043226,organelle|GO:0009535,chloroplast thylakoid membrane|GO:0009534,chloroplast thylakoid|GO:0031984,organelle subcompartment|GO:0016020,membrane|GO:0005739,mitochondrion|GO…			http://www.uniprot.org/uniprot/Q9FF91	FALSE
Gh_A08G1461	AT2G35190	novel plant snare 11	NPSN11	Q944A9	1.30387	0.382797	80.15	3e-131	GO:0033036,macromolecule localization|GO:0008104,protein localization|GO:0044699,single-organism process|GO:0006906,vesicle fusion|GO:0072666,establishment of protein localization to vacuole|GO:1903047,mitotic cell cycle process|GO:0061025,membrane fusion|GO:0061024,membrane organization|GO:0022402,cell cycle process|GO:0061640,cytoskeleton-dependent cytokinesis|GO:0051641,cellular localization|G…	GO:0016020,membrane|GO:0005783,endoplasmic reticulum|GO:0005886,plasma membrane|GO:0005789,endoplasmic reticulum membrane|GO:0043226,organelle|GO:0042175,nuclear outer membrane-endoplasmic reticulum membrane network|GO:0043229,intracellular organelle|GO:0071944,cell periphery|GO:0031201,SNARE complex|GO:0030133,transport vesicle|GO:0030135,coated vesicle|GO:0030134,ER to Golgi transport vesicle|G…	GO:0005484,SNAP receptor activity|GO:0000149,SNARE binding|GO:0005488,binding|GO:0005515,protein binding		http://www.uniprot.org/uniprot/Q944A9	FALSE
Gh_D05G0484	AT2G25800	Protein of unknown function (DUF810)	At2g25800	Q0WQB7	1.30374	0.382654	76.33	0	GO:0030243,cellulose metabolic process|GO:0071840,cellular component organization or biogenesis|GO:0044264,cellular polysaccharide metabolic process|GO:0016049,cell growth|GO:0040007,growth|GO:0044260,cellular macromolecule metabolic process|GO:0071554,cell wall organization or biogenesis|GO:0071704,organic substance metabolic process|GO:0044699,single-organism process|GO:0006073,cellular glucan …				http://www.uniprot.org/uniprot/Q0WQB7	FALSE
Gh_D12G0346	AT1G20450	Dehydrin family protein	ERD10	P42759	1.30279	0.381604	42.65	0.002	GO:0048580,regulation of post-embryonic development|GO:0009791,post-embryonic development|GO:0009269,response to desiccation|GO:0010029,regulation of seed germination|GO:0009414,response to water deprivation|GO:0009415,response to water|GO:0009651,response to salt stress|GO:0007275,multicellular organismal development|GO:0044699,single-organism process|GO:0009719,response to endogenous stimulus|G…	GO:0005737,cytoplasm|GO:0005829,cytosol|GO:0043231,intracellular membrane-bounded organelle|GO:0005634,nucleus|GO:0016020,membrane|GO:0044464,cell part|GO:0044444,cytoplasmic part|GO:0005623,cell|GO:0005622,intracellular|GO:0055044,symplast|GO:0043229,intracellular organelle|GO:0030054,cell junction|GO:0005911,cell-cell junction|GO:0044424,intracellular part|GO:0043227,membrane-bounded organelle|…	GO:0003779,actin binding|GO:0005488,binding|GO:0005515,protein binding|GO:0008092,cytoskeletal protein binding		http://www.uniprot.org/uniprot/P42759	FALSE
Gh_A10G0392	AT4G18372	Small nuclear ribonucleoprotein family protein	MFC16.13	Q9FI15	1.30253	0.381313	36.67	0.0002		GO:0031974,membrane-enclosed lumen|GO:0043229,intracellular organelle|GO:0043228,non-membrane-bounded organelle|GO:0043227,membrane-bounded organelle|GO:0043226,organelle|GO:0005737,cytoplasm|GO:0031981,nuclear lumen|GO:0005730,nucleolus|GO:0005634,nucleus|GO:0030529,ribonucleoprotein complex|GO:0019013,viral nucleocapsid|GO:0019012,virion|GO:0032991,macromolecular complex|GO:0043231,intracellula…	GO:0097159,organic cyclic compound binding|GO:0005488,binding|GO:0003676,nucleic acid binding|GO:1901363,heterocyclic compound binding|GO:0003723,RNA binding	ath03040,Spliceosome	http://www.uniprot.org/uniprot/Q9FI15	FALSE
Gh_A09G2428	AT4G33070	Thiamine pyrophosphate dependent pyruvate decarboxylase family protein	PDC1	O82647	1.30224	0.380991	85.83	0	GO:0044238,primary metabolic process|GO:0019222,regulation of metabolic process|GO:0007165,signal transduction|GO:0071840,cellular component organization or biogenesis|GO:0051716,cellular response to stimulus|GO:0010310,regulation of hydrogen peroxide metabolic process|GO:0009751,response to salicylic acid|GO:0043207,response to external biotic stimulus|GO:0030163,protein catabolic process|GO:005…	GO:0005737,cytoplasm|GO:0005829,cytosol|GO:0016020,membrane|GO:0044464,cell part|GO:0005623,cell|GO:0005622,intracellular|GO:0044444,cytoplasmic part|GO:0044424,intracellular part	GO:1901681,sulfur compound binding|GO:0043168,anion binding|GO:0043167,ion binding|GO:0000287,magnesium ion binding|GO:0043169,cation binding|GO:0097159,organic cyclic compound binding|GO:0016829,lyase activity|GO:0030976,thiamine pyrophosphate binding|GO:0016830,carbon-carbon lyase activity|GO:0016831,carboxy-lyase activity|GO:0019842,vitamin binding|GO:0004737,pyruvate decarboxylase activity|GO…	ath01110,Biosynthesis of secondary metabolites|ath00010,Glycolysis / Gluconeogenesis|ath01100,Metabolic pathways	http://www.uniprot.org/uniprot/O82647	FALSE
Gh_A09G1705	AT5G41790	COP1-interactive protein 1	CIP1	F4JZY1	1.30213	0.380873	29.73	3e-62	GO:0034504,protein localization to nucleus|GO:0033157,regulation of intracellular protein transport|GO:0051169,nuclear transport|GO:0008104,protein localization|GO:0060341,regulation of cellular localization|GO:0051049,regulation of transport|GO:0032386,regulation of intracellular transport|GO:1903827,regulation of cellular protein localization|GO:1903533,regulation of protein targeting|GO:004230…	GO:0043229,intracellular organelle|GO:0043228,non-membrane-bounded organelle|GO:0043227,membrane-bounded organelle|GO:0043226,organelle|GO:0005856,cytoskeleton|GO:0009536,plastid|GO:0031090,organelle membrane|GO:0005773,vacuole|GO:0098805,whole membrane|GO:0016020,membrane|GO:0005774,vacuolar membrane|GO:0044437,vacuolar part|GO:0005737,cytoplasm|GO:0098588,bounding membrane of organelle|GO:00095…	GO:0005488,binding|GO:0005515,protein binding		http://www.uniprot.org/uniprot/F4JZY1	FALSE
Gh_D09G2182	AT1G06620	2-oxoglutarate (2OG) and Fe(II)-dependent oxygenase superfamily protein	At1g06620	Q84MB3	1.30161	0.380295	52.34	2e-125	GO:0042221,response to chemical|GO:0009628,response to abiotic stimulus|GO:0006972,hyperosmotic response|GO:0009415,response to water|GO:0071229,cellular response to acid chemical|GO:0023052,signaling|GO:0007165,signal transduction|GO:0070887,cellular response to chemical stimulus|GO:0009414,response to water deprivation|GO:0009651,response to salt stress|GO:0050789,regulation of biological proce…		GO:0043169,cation binding|GO:0051213,dioxygenase activity|GO:0016706,oxidoreductase activity, acting on paired donors, with incorporation or reduction of molecular oxygen, 2-oxoglutarate as one donor, and incorporation of one atom each of oxygen into both donors|GO:0016705,oxidoreductase activity, acting on paired donors, with incorporation or reduction of molecular oxygen|GO:0043167,ion binding|…		http://www.uniprot.org/uniprot/Q84MB3	FALSE
Gh_A07G1537	AT5G63260	Zinc finger C-x8-C-x5-C-x3-H type family protein	At1g04990	Q94AD9	1.3008	0.379404	48.46	3e-128	GO:0071704,organic substance metabolic process|GO:0006139,nucleobase-containing compound metabolic process|GO:0044238,primary metabolic process|GO:0007623,circadian rhythm|GO:0090305,nucleic acid phosphodiester bond hydrolysis|GO:0009987,cellular process|GO:0006725,cellular aromatic compound metabolic process|GO:0044237,cellular metabolic process|GO:0043170,macromolecule metabolic process|GO:0090…	GO:0043231,intracellular membrane-bounded organelle|GO:0005634,nucleus|GO:0044464,cell part|GO:0005623,cell|GO:0005622,intracellular|GO:0043229,intracellular organelle|GO:0044424,intracellular part|GO:0043227,membrane-bounded organelle|GO:0043226,organelle	GO:0016787,hydrolase activity|GO:0043169,cation binding|GO:0004518,nuclease activity|GO:0097159,organic cyclic compound binding|GO:0016788,hydrolase activity, acting on ester bonds|GO:0043167,ion binding|GO:0003824,catalytic activity|GO:0003723,RNA binding|GO:0003676,nucleic acid binding|GO:0003677,DNA binding|GO:0046872,metal ion binding|GO:1901363,heterocyclic compound binding|GO:0005488,binding		http://www.uniprot.org/uniprot/Q94AD9	FALSE
Gh_A05G0508	AT5G10770	Eukaryotic aspartyl protease family protein	At5g10770	Q8S9J6	0.768591	-0.379712	59.71	2e-169	GO:0044238,primary metabolic process|GO:0019538,protein metabolic process|GO:0043170,macromolecule metabolic process|GO:0071704,organic substance metabolic process|GO:0008152,metabolic process|GO:0006508,proteolysis		GO:0016787,hydrolase activity|GO:0004175,endopeptidase activity|GO:0070001,aspartic-type peptidase activity|GO:0003824,catalytic activity|GO:0070011,peptidase activity, acting on L-amino acid peptides|GO:0004190,aspartic-type endopeptidase activity|GO:0008233,peptidase activity		http://www.uniprot.org/uniprot/Q8S9J6	FALSE
Gh_D05G1663	AT1G05010	ethylene-forming enzyme	ACO4	Q06588	0.766451	-0.383734	68.97	2e-160	GO:0009595,detection of biotic stimulus|GO:0008104,protein localization|GO:0019222,regulation of metabolic process|GO:0048585,negative regulation of response to stimulus|GO:0048583,regulation of response to stimulus|GO:0031348,negative regulation of defense response|GO:0009696,salicylic acid metabolic process|GO:0009697,salicylic acid biosynthetic process|GO:0007165,signal transduction|GO:0009692…	GO:0044464,cell part|GO:0005623,cell|GO:0005622,intracellular	GO:0043168,anion binding|GO:0031418,L-ascorbic acid binding|GO:0009815,1-aminocyclopropane-1-carboxylate oxidase activity|GO:0051213,dioxygenase activity|GO:0016638,oxidoreductase activity, acting on the CH-NH2 group of donors|GO:0043169,cation binding|GO:0016706,oxidoreductase activity, acting on paired donors, with incorporation or reduction of molecular oxygen, 2-oxoglutarate as one donor, and…	ath00270,Cysteine and methionine metabolism|ath01110,Biosynthesis of secondary metabolites|ath01100,Metabolic pathways	http://www.uniprot.org/uniprot/Q06588	FALSE
Gh_D13G2157	AT1G52820	2-oxoglutarate (2OG) and Fe(II)-dependent oxygenase superfamily protein	AOP1	Q9ZTA3	0.765564	-0.385405	38.65	6e-70	GO:0008152,metabolic process|GO:0044710,single-organism metabolic process|GO:0044699,single-organism process|GO:0055114,oxidation-reduction process	GO:0016020,membrane	GO:0043169,cation binding|GO:0051213,dioxygenase activity|GO:0016706,oxidoreductase activity, acting on paired donors, with incorporation or reduction of molecular oxygen, 2-oxoglutarate as one donor, and incorporation of one atom each of oxygen into both donors|GO:0016705,oxidoreductase activity, acting on paired donors, with incorporation or reduction of molecular oxygen|GO:0043167,ion binding|…		http://www.uniprot.org/uniprot/Q9ZTA3	FALSE
Gh_Sca009545G02	AT3G16370	GDSL-like Lipase/Acylhydrolase superfamily protein	APG	Q9LU14	0.764284	-0.38782	77.56	3e-162	GO:0022622,root system development|GO:0048589,developmental growth|GO:0048588,developmental cell growth|GO:0048468,cell development|GO:0048469,cell maturation|GO:0044281,small molecule metabolic process|GO:0090066,regulation of anatomical structure size|GO:0071840,cellular component organization or biogenesis|GO:0044712,single-organism catabolic process|GO:0044710,single-organism metabolic proces…	GO:0048046,apoplast|GO:0005576,extracellular region	GO:0016787,hydrolase activity|GO:0016788,hydrolase activity, acting on ester bonds|GO:0003824,catalytic activity		http://www.uniprot.org/uniprot/Q9LU14	FALSE
Gh_A10G1237	0	0	BRCA1	Q8RXD4	0.762915	-0.390406	35.71	9.5	GO:0006633,fatty acid biosynthetic process|GO:0009628,response to abiotic stimulus|GO:0035065,regulation of histone acetylation|GO:0035066,positive regulation of histone acetylation|GO:0035067,negative regulation of histone acetylation|GO:0043543,protein acylation|GO:0006473,protein acetylation|GO:0006475,internal protein amino acid acetylation|GO:0044281,small molecule metabolic process|GO:00310…	GO:0043229,intracellular organelle|GO:0071944,cell periphery|GO:0005623,cell|GO:0043227,membrane-bounded organelle|GO:0043226,organelle|GO:0031436,BRCA1-BARD1 complex|GO:0005634,nucleus|GO:0016020,membrane|GO:0070531,BRCA1-A complex|GO:1902494,catalytic complex|GO:1990234,transferase complex|GO:0005886,plasma membrane|GO:0043234,protein complex|GO:0032991,macromolecular complex|GO:0043231,intrace…	GO:0019787,ubiquitin-like protein transferase activity|GO:0043169,cation binding|GO:0046914,transition metal ion binding|GO:0043167,ion binding|GO:0003824,catalytic activity|GO:0016740,transferase activity|GO:0008270,zinc ion binding|GO:0005515,protein binding|GO:0046872,metal ion binding|GO:0004842,ubiquitin-protein transferase activity|GO:0005488,binding		http://www.uniprot.org/uniprot/Q8RXD4	FALSE
Gh_D12G2251	AT5G23750	Remorin family protein	T2J13.220	Q9SMT2	0.753866	-0.407621	52.1	1e-47	GO:0022622,root system development|GO:0030154,cell differentiation|GO:0048468,cell development|GO:0048469,cell maturation|GO:0090558,plant epidermis development|GO:0009653,anatomical structure morphogenesis|GO:0021700,developmental maturation|GO:0007275,multicellular organismal development|GO:0044699,single-organism process|GO:0090627,plant epidermal cell differentiation|GO:0048869,cellular devel…				http://www.uniprot.org/uniprot/Q9SMT2	FALSE
Gh_A11G2702	0	0	PYL2	O80992	0.751335	-0.412471	28.4	0.082	GO:0006631,fatty acid metabolic process|GO:0044238,primary metabolic process|GO:0009892,negative regulation of metabolic process|GO:0070887,cellular response to chemical stimulus|GO:0019222,regulation of metabolic process|GO:1901575,organic substance catabolic process|GO:0019752,carboxylic acid metabolic process|GO:0071229,cellular response to acid chemical|GO:0044248,cellular catabolic process|G…	GO:0005737,cytoplasm|GO:0043231,intracellular membrane-bounded organelle|GO:0005634,nucleus|GO:0016020,membrane|GO:0044464,cell part|GO:0005623,cell|GO:0005622,intracellular|GO:0043229,intracellular organelle|GO:0071944,cell periphery|GO:0005886,plasma membrane|GO:0044424,intracellular part|GO:0043227,membrane-bounded organelle|GO:0043226,organelle	GO:0031406,carboxylic acid binding|GO:0019208,phosphatase regulator activity|GO:0060089,molecular transducer activity|GO:0004872,receptor activity|GO:0004857,enzyme inhibitor activity|GO:0098772,molecular function regulator|GO:0043168,anion binding|GO:0043167,ion binding|GO:0010427,abscisic acid binding|GO:0042803,protein homodimerization activity|GO:0019212,phosphatase inhibitor activity|GO:0019…	ath04075,Plant hormone signal transduction	http://www.uniprot.org/uniprot/O80992	FALSE
Gh_D07G0733	AT5G15870	glycosyl hydrolase family 81 protein	F1N13_10	Q9LFT3	0.751003	-0.41311	67.6	0	GO:0044238,primary metabolic process|GO:0031365,N-terminal protein amino acid modification|GO:0006950,response to stress|GO:0044237,cellular metabolic process|GO:0006865,amino acid transport|GO:0044248,cellular catabolic process|GO:0044036,cell wall macromolecule metabolic process|GO:0006820,anion transport|GO:0071705,nitrogen compound transport|GO:0023052,signaling|GO:0007165,signal transduction…	GO:0005737,cytoplasm|GO:0044464,cell part|GO:0005623,cell|GO:0005622,intracellular|GO:0044424,intracellular part	GO:0016787,hydrolase activity|GO:0052862,glucan endo-1,4-beta-glucanase activity, C-3 substituted reducing group|GO:0052861,glucan endo-1,3-beta-glucanase activity, C-3 substituted reducing group|GO:0016798,hydrolase activity, acting on glycosyl bonds|GO:0003824,catalytic activity|GO:0004553,hydrolase activity, hydrolyzing O-glycosyl compounds|GO:0052736,beta-glucanase activity		http://www.uniprot.org/uniprot/Q9LFT3	FALSE
Gh_A03G1036	AT1G14870	PLANT CADMIUM RESISTANCE 2	PCR2	Q9LQU4	0.745176	-0.424347	59.21	6e-63	GO:0050896,response to stimulus|GO:0006950,response to stress|GO:0006979,response to oxidative stress	GO:0016021,integral component of membrane|GO:0016020,membrane|GO:0044464,cell part|GO:0005623,cell|GO:0071944,cell periphery|GO:0005886,plasma membrane|GO:0044425,membrane part|GO:0031224,intrinsic component of membrane			http://www.uniprot.org/uniprot/Q9LQU4	FALSE
Gh_Sca086322G01	AT3G11170	fatty acid desaturase 7	FAD3	P48623	0.726559	-0.460849	71.88	9e-29	GO:0006633,fatty acid biosynthetic process|GO:0006631,fatty acid metabolic process|GO:0006636,unsaturated fatty acid biosynthetic process|GO:0019752,carboxylic acid metabolic process|GO:0044249,cellular biosynthetic process|GO:0044281,small molecule metabolic process|GO:0044283,small molecule biosynthetic process|GO:0072330,monocarboxylic acid biosynthetic process|GO:0044699,single-organism proce…	GO:0005783,endoplasmic reticulum|GO:0005789,endoplasmic reticulum membrane|GO:0042175,nuclear outer membrane-endoplasmic reticulum membrane network|GO:0043229,intracellular organelle|GO:0043227,membrane-bounded organelle|GO:0043226,organelle|GO:0031224,intrinsic component of membrane|GO:0005737,cytoplasm|GO:0031090,organelle membrane|GO:0016021,integral component of membrane|GO:0016020,membrane|G…	GO:0016717,oxidoreductase activity, acting on paired donors, with oxidation of a pair of donors resulting in the reduction of molecular oxygen to two molecules of water|GO:0016705,oxidoreductase activity, acting on paired donors, with incorporation or reduction of molecular oxygen|GO:0042389,omega-3 fatty acid desaturase activity|GO:0003824,catalytic activity|GO:0016491,oxidoreductase activity	ath01040,Biosynthesis of unsaturated fatty acids|ath01212,Fatty acid metabolism	http://www.uniprot.org/uniprot/P48623	FALSE
Gh_A12G2075	AT5G23750	Remorin family protein	T2J13.220	Q9SMT2	0.7171	-0.479754	52.1	2e-41	GO:0022622,root system development|GO:0030154,cell differentiation|GO:0048468,cell development|GO:0048469,cell maturation|GO:0090558,plant epidermis development|GO:0009653,anatomical structure morphogenesis|GO:0021700,developmental maturation|GO:0007275,multicellular organismal development|GO:0044699,single-organism process|GO:0090627,plant epidermal cell differentiation|GO:0048869,cellular devel…				http://www.uniprot.org/uniprot/Q9SMT2	FALSE
Gh_A11G0100	AT5G23940	HXXXD-type acyl-transferase family protein	DCR	Q9FF86	0.70105	-0.51241	65.7	0	GO:0030154,cell differentiation|GO:0048468,cell development|GO:0010026,trichome differentiation|GO:0090558,plant epidermis development|GO:0009653,anatomical structure morphogenesis|GO:0071840,cellular component organization or biogenesis|GO:0010143,cutin biosynthetic process|GO:0000904,cell morphogenesis involved in differentiation|GO:0000902,cell morphogenesis|GO:0048869,cellular developmental p…	GO:0005737,cytoplasm|GO:0005829,cytosol|GO:0044464,cell part|GO:0005623,cell|GO:0005622,intracellular|GO:0044444,cytoplasmic part|GO:0044424,intracellular part	GO:0003824,catalytic activity|GO:0016740,transferase activity|GO:0016746,transferase activity, transferring acyl groups|GO:0016747,transferase activity, transferring acyl groups other than amino-acyl groups		http://www.uniprot.org/uniprot/Q9FF86	FALSE
Gh_D01G0018	AT4G35100	plasma membrane intrinsic protein 3	PIP2-7	P93004	0.687216	-0.541164	88.57	0	GO:0009992,cellular water homeostasis|GO:0015850,organic hydroxy compound transport|GO:0042592,homeostatic process|GO:0051179,localization|GO:0090066,regulation of anatomical structure size|GO:0044699,single-organism process|GO:0009719,response to endogenous stimulus|GO:0009737,response to abscisic acid|GO:0006884,cell volume homeostasis|GO:0033993,response to lipid|GO:0071840,cellular component …	GO:0005887,integral component of plasma membrane|GO:0046658,anchored component of plasma membrane|GO:0043229,intracellular organelle|GO:0071944,cell periphery|GO:0031226,intrinsic component of plasma membrane|GO:0043226,organelle|GO:0031224,intrinsic component of membrane|GO:0031225,anchored component of membrane|GO:0005737,cytoplasm|GO:0005773,vacuole|GO:0043227,membrane-bounded organelle|GO:001…	GO:0022891,substrate-specific transmembrane transporter activity|GO:0022838,substrate-specific channel activity|GO:0022857,transmembrane transporter activity|GO:0005488,binding|GO:1901476,carbohydrate transporter activity|GO:0005215,transporter activity|GO:0015665,alcohol transmembrane transporter activity|GO:0015144,carbohydrate transmembrane transporter activity|GO:0015250,water channel activit…		http://www.uniprot.org/uniprot/P93004	FALSE
Gh_A03G0002	0	0	At5g46730	Q7Y218	0.682022	-0.552111							http://www.uniprot.org/uniprot/Q7Y218	FALSE
Gh_A12G2571	AT4G37990	elicitor-activated gene 3-2	CAD8	Q02972	0.680534	-0.55526	73.78	3e-173	GO:0008152,metabolic process|GO:0006865,amino acid transport|GO:0044248,cellular catabolic process|GO:0044249,cellular biosynthetic process|GO:0006820,anion transport|GO:0009698,phenylpropanoid metabolic process|GO:0009699,phenylpropanoid biosynthetic process|GO:0044699,single-organism process|GO:0044712,single-organism catabolic process|GO:1901576,organic substance biosynthetic process|GO:004471…		GO:0047681,aryl-alcohol dehydrogenase (NADP+) activity|GO:0043169,cation binding|GO:0016614,oxidoreductase activity, acting on CH-OH group of donors|GO:0046914,transition metal ion binding|GO:0016616,oxidoreductase activity, acting on the CH-OH group of donors, NAD or NADP as acceptor|GO:0046029,mannitol dehydrogenase activity|GO:0043167,ion binding|GO:0052747,sinapyl alcohol dehydrogenase activi…	ath00940,Phenylpropanoid biosynthesis|ath01100,Metabolic pathways|ath01110,Biosynthesis of secondary metabolites	http://www.uniprot.org/uniprot/Q02972	FALSE
Gh_D12G2670	AT5G24090	chitinase A	At2g38680	F4ITW1	0.647957	-0.626029	35.56	3	GO:0016311,dephosphorylation|GO:0009987,cellular process|GO:0044237,cellular metabolic process|GO:0006796,phosphate-containing compound metabolic process|GO:0008152,metabolic process|GO:0006793,phosphorus metabolic process	GO:0005737,cytoplasm|GO:0005829,cytosol|GO:0044464,cell part|GO:0005623,cell|GO:0005622,intracellular|GO:0044444,cytoplasmic part|GO:0044424,intracellular part	GO:0016787,hydrolase activity|GO:0016791,phosphatase activity|GO:0043169,cation binding|GO:0000287,magnesium ion binding|GO:0008253,5'-nucleotidase activity|GO:0008252,nucleotidase activity|GO:0016788,hydrolase activity, acting on ester bonds|GO:0043167,ion binding|GO:0042578,phosphoric ester hydrolase activity|GO:0003824,catalytic activity|GO:0005488,binding|GO:0046872,metal ion binding	ath00240,Pyrimidine metabolism|ath00760,Nicotinate and nicotinamide metabolism|ath00230,Purine metabolism|ath01100,Metabolic pathways|ath01110,Biosynthesis of secondary metabolites	http://www.uniprot.org/uniprot/F4ITW1	FALSE
Gh_D03G0442	AT4G15550	indole-3-acetate beta-D-glucosyltransferase	UGT75C1	Q0WW21	0.644846	-0.632973	44.47	1e-120	GO:0009314,response to radiation|GO:0009411,response to UV|GO:0009416,response to light stimulus|GO:0009698,phenylpropanoid metabolic process|GO:1901360,organic cyclic compound metabolic process|GO:0009718,anthocyanin-containing compound biosynthetic process|GO:0044710,single-organism metabolic process|GO:0044711,single-organism biosynthetic process|GO:0042440,pigment metabolic process|GO:0046283…		GO:0080018,anthocyanin 5-O-glucosyltransferase activity|GO:0035251,UDP-glucosyltransferase activity|GO:0046527,glucosyltransferase activity|GO:0003824,catalytic activity|GO:0016740,transferase activity|GO:0016757,transferase activity, transferring glycosyl groups|GO:0016758,transferase activity, transferring hexosyl groups|GO:0008194,UDP-glycosyltransferase activity	ath00942,Anthocyanin biosynthesis	http://www.uniprot.org/uniprot/Q0WW21	FALSE
Gh_A04G0409	AT1G17180	glutathione S-transferase TAU 25	GSTU25	Q9SHH7	0.632729	-0.660341	69.09	1e-105	GO:0046260,trinitrotoluene catabolic process|GO:0046263,nitrotoluene catabolic process|GO:0008152,metabolic process|GO:0019326,nitrotoluene metabolic process|GO:0044248,cellular catabolic process|GO:0014070,response to organic cyclic compound|GO:0006807,nitrogen compound metabolic process|GO:0044699,single-organism process|GO:1901361,organic cyclic compound catabolic process|GO:0044712,single-org…	GO:0005737,cytoplasm|GO:0005829,cytosol|GO:0044464,cell part|GO:0005623,cell|GO:0005622,intracellular|GO:0044444,cytoplasmic part|GO:0044424,intracellular part	GO:0016765,transferase activity, transferring alkyl or aryl (other than methyl) groups|GO:0016740,transferase activity|GO:0004364,glutathione transferase activity|GO:0003824,catalytic activity	ath00480,Glutathione metabolism	http://www.uniprot.org/uniprot/Q9SHH7	FALSE
Gh_A06G1341	AT1G05010	ethylene-forming enzyme	ACO4	Q06588	0.622661	-0.68348	73.52	4e-169	GO:0009595,detection of biotic stimulus|GO:0008104,protein localization|GO:0019222,regulation of metabolic process|GO:0048585,negative regulation of response to stimulus|GO:0048583,regulation of response to stimulus|GO:0031348,negative regulation of defense response|GO:0009696,salicylic acid metabolic process|GO:0009697,salicylic acid biosynthetic process|GO:0007165,signal transduction|GO:0009692…	GO:0044464,cell part|GO:0005623,cell|GO:0005622,intracellular	GO:0043168,anion binding|GO:0031418,L-ascorbic acid binding|GO:0009815,1-aminocyclopropane-1-carboxylate oxidase activity|GO:0051213,dioxygenase activity|GO:0016638,oxidoreductase activity, acting on the CH-NH2 group of donors|GO:0043169,cation binding|GO:0016706,oxidoreductase activity, acting on paired donors, with incorporation or reduction of molecular oxygen, 2-oxoglutarate as one donor, and…	ath00270,Cysteine and methionine metabolism|ath01110,Biosynthesis of secondary metabolites|ath01100,Metabolic pathways	http://www.uniprot.org/uniprot/Q06588	FALSE
Gh_A05G1416	AT1G11260	sugar transporter 1	STP1	P23586	0.58215	-0.780538	82.84	0	GO:0045087,innate immune response|GO:0050896,response to stimulus|GO:0048583,regulation of response to stimulus|GO:0046323,glucose import|GO:0051179,localization|GO:0034219,carbohydrate transmembrane transport|GO:0044699,single-organism process|GO:0002376,immune system process|GO:0015992,proton transport|GO:0043207,response to external biotic stimulus|GO:0008645,hexose transport|GO:0008643,carboh…	GO:0005887,integral component of plasma membrane|GO:0043229,intracellular organelle|GO:0071944,cell periphery|GO:0031226,intrinsic component of plasma membrane|GO:0043226,organelle|GO:0031224,intrinsic component of membrane|GO:0005737,cytoplasm|GO:0005773,vacuole|GO:0043227,membrane-bounded organelle|GO:0016021,integral component of membrane|GO:0016020,membrane|GO:0030054,cell junction|GO:0044459…	GO:0005355,glucose transmembrane transporter activity|GO:0015295,solute:proton symporter activity|GO:0022891,substrate-specific transmembrane transporter activity|GO:0022892,substrate-specific transporter activity|GO:0005351,sugar:proton symporter activity|GO:0015293,symporter activity|GO:0051119,sugar transmembrane transporter activity|GO:1901476,carbohydrate transporter activity|GO:0005215,tran…		http://www.uniprot.org/uniprot/P23586	FALSE

## Sheet: Table_S3
Suppl. Table S3 DAPs identified under ABAI treatment.
ID	At-Homolog	Annotation	FoldChange	Log2FoldChange	Identity	Evalue	Uniprot	Genename	Biological Process	Cell Component	Molecular Function	KEGG Pathways	UNIPROT_URL	Transcription Factor
Gh_D05G0913	AT5G59520	ZRT/IRT-like protein 2	3.2058	1.68068	63	7e-115	Q9LTH9	ZIP2	GO:0010035,response to inorganic substance|GO:0009991,response to extracellular stimulus|GO:0015706,nitrate transport|GO:0006950,response to stress|GO:0006820,anion transport|GO:0071496,cellular response to external stimulus|GO:0006826,iron ion transport|GO:0042594,response to starvation|GO:0007154,cell communication|GO:0010106,cellular response to iron ion starvation|GO:0006829,zinc II ion trans…	GO:0016021,integral component of membrane|GO:0016020,membrane|GO:0044464,cell part|GO:0005623,cell|GO:0071944,cell periphery|GO:0005886,plasma membrane|GO:0044425,membrane part|GO:0031224,intrinsic component of membrane	GO:0022891,substrate-specific transmembrane transporter activity|GO:0022890,inorganic cation transmembrane transporter activity|GO:0022892,substrate-specific transporter activity|GO:0005215,transporter activity|GO:0008324,cation transmembrane transporter activity|GO:0015075,ion transmembrane transporter activity|GO:0022857,transmembrane transporter activity|GO:0046873,metal ion transmembrane tran…		http://www.uniprot.org/uniprot/Q9LTH9	FALSE
Gh_A07G0507	AT1G74000	strictosidine synthase 3	2.95948	1.56535	38.41	1e-64	P92976	SSL11	GO:0071705,nitrogen compound transport|GO:0006810,transport|GO:1901564,organonitrogen compound metabolic process|GO:0009058,biosynthetic process|GO:0009820,alkaloid metabolic process|GO:0015849,organic acid transport|GO:0006811,ion transport|GO:0006865,amino acid transport|GO:0015711,organic anion transport|GO:0044765,single-organism transport|GO:0071704,organic substance metabolic process|GO:000…	GO:0005737,cytoplasm|GO:0005622,intracellular|GO:0043231,intracellular membrane-bounded organelle|GO:0005773,vacuole|GO:0044464,cell part|GO:0043229,intracellular organelle|GO:0005623,cell|GO:0009505,plant-type cell wall|GO:0005618,cell wall|GO:0044444,cytoplasmic part|GO:0071944,cell periphery|GO:0044424,intracellular part|GO:0030312,external encapsulating structure|GO:0043227,membrane-bounded o…	GO:0016844,strictosidine synthase activity|GO:0016840,carbon-nitrogen lyase activity|GO:0016843,amine-lyase activity|GO:0016829,lyase activity|GO:0003824,catalytic activity	ath01110,Biosynthesis of secondary metabolites|ath01100,Metabolic pathways|ath00901,Indole alkaloid biosynthesis	http://www.uniprot.org/uniprot/P92976	FALSE
Gh_D08G0200	AT5G24710	Transducin/WD40 repeat-like superfamily protein	2.71105	1.43885	76.56	0	F4KIH8	At5g24710		GO:0005737,cytoplasm|GO:0005829,cytosol|GO:0016020,membrane|GO:0044464,cell part|GO:0005623,cell|GO:0005622,intracellular|GO:0044444,cytoplasmic part|GO:0071944,cell periphery|GO:0005886,plasma membrane|GO:0044424,intracellular part			http://www.uniprot.org/uniprot/F4KIH8	FALSE
Gh_A03G1625	AT2G14900	Gibberellin-regulated family protein	2.57379	1.36389	75.56	4e-17	Q8LFM2	GASA10	GO:0071229,cellular response to acid chemical|GO:0023052,signaling|GO:0007165,signal transduction|GO:0070887,cellular response to chemical stimulus|GO:0042221,response to chemical|GO:0050789,regulation of biological process|GO:0044699,single-organism process|GO:0009755,hormone-mediated signaling pathway|GO:0051716,cellular response to stimulus|GO:0033993,response to lipid|GO:0009739,response to g…	GO:0005576,extracellular region			http://www.uniprot.org/uniprot/Q8LFM2	FALSE
Gh_A07G1877	AT3G28917	mini zinc finger 2	2.35596	1.23631	76.56	2e-21	Q9LJW5	MIF2	GO:0080090,regulation of primary metabolic process|GO:0019222,regulation of metabolic process|GO:0031326,regulation of cellular biosynthetic process|GO:0031323,regulation of cellular metabolic process|GO:0090304,nucleic acid metabolic process|GO:0044249,cellular biosynthetic process|GO:0034641,cellular nitrogen compound metabolic process|GO:0006807,nitrogen compound metabolic process|GO:0034645,c…	GO:0005737,cytoplasm|GO:0043231,intracellular membrane-bounded organelle|GO:0005634,nucleus|GO:0044464,cell part|GO:0005623,cell|GO:0005622,intracellular|GO:0043229,intracellular organelle|GO:0044424,intracellular part|GO:0043227,membrane-bounded organelle|GO:0043226,organelle	GO:0043169,cation binding|GO:0005515,protein binding|GO:0097159,organic cyclic compound binding|GO:0043167,ion binding|GO:0005488,binding|GO:0003676,nucleic acid binding|GO:0003677,DNA binding|GO:0046983,protein dimerization activity|GO:0046872,metal ion binding|GO:1901363,heterocyclic compound binding|GO:0042802,identical protein binding|GO:0042803,protein homodimerization activity		http://www.uniprot.org/uniprot/Q9LJW5	FALSE
Gh_D04G1306	AT5G01580	gamma interferon responsive lysosomal thiol (GILT) reductase family protein	2.02446	1.01754	44.25	7e-62	Q93VQ6	At1g07080		GO:0005737,cytoplasm|GO:0043231,intracellular membrane-bounded organelle|GO:0005773,vacuole|GO:0044464,cell part|GO:0043229,intracellular organelle|GO:0005623,cell|GO:0005622,intracellular|GO:0044444,cytoplasmic part|GO:0044424,intracellular part|GO:0043227,membrane-bounded organelle|GO:0043226,organelle			http://www.uniprot.org/uniprot/Q93VQ6	FALSE
Gh_A11G1415	AT2G32950	Transducin/WD40 repeat-like superfamily protein	2.01908	1.0137	81.03	0	P43254	COP1	GO:0048585,negative regulation of response to stimulus|GO:0048583,regulation of response to stimulus|GO:0048581,negative regulation of post-embryonic development|GO:0048580,regulation of post-embryonic development|GO:0007165,signal transduction|GO:1901360,organic cyclic compound metabolic process|GO:0044710,single-organism metabolic process|GO:0042440,pigment metabolic process|GO:0070647,protein …	GO:0031974,membrane-enclosed lumen|GO:0043229,intracellular organelle|GO:0005623,cell|GO:0043227,membrane-bounded organelle|GO:0043226,organelle|GO:0005737,cytoplasm|GO:0016604,nuclear body|GO:0031981,nuclear lumen|GO:0005634,nucleus|GO:0080008,Cul4-RING E3 ubiquitin ligase complex|GO:0005654,nucleoplasm|GO:0044451,nucleoplasm part|GO:1902494,catalytic complex|GO:1990234,transferase complex|GO:00…	GO:0019787,ubiquitin-like protein transferase activity|GO:0043169,cation binding|GO:0046914,transition metal ion binding|GO:0004842,ubiquitin-protein transferase activity|GO:0043167,ion binding|GO:0003824,catalytic activity|GO:0016740,transferase activity|GO:0008270,zinc ion binding|GO:0005515,protein binding|GO:0046872,metal ion binding|GO:0016874,ligase activity|GO:0042802,identical protein bin…	ath04120,Ubiquitin mediated proteolysis|ath04712,Circadian rhythm - plant	http://www.uniprot.org/uniprot/P43254	FALSE
Gh_A11G0205	AT5G41370	homolog of xeroderma pigmentosum complementation group B 1	2.01206	1.00867	86.49	0	Q38861	XPB1	GO:0071103,DNA conformation change|GO:0009628,response to abiotic stimulus|GO:0080090,regulation of primary metabolic process|GO:0019222,regulation of metabolic process|GO:0031326,regulation of cellular biosynthetic process|GO:0031323,regulation of cellular metabolic process|GO:0016070,RNA metabolic process|GO:0090304,nucleic acid metabolic process|GO:0044249,cellular biosynthetic process|GO:0034…	GO:0005737,cytoplasm|GO:0043231,intracellular membrane-bounded organelle|GO:0005634,nucleus|GO:0044464,cell part|GO:0005623,cell|GO:0005622,intracellular|GO:0043229,intracellular organelle|GO:0044424,intracellular part|GO:0043227,membrane-bounded organelle|GO:0043226,organelle	GO:0016887,ATPase activity|GO:0008026,ATP-dependent helicase activity|GO:0035639,purine ribonucleoside triphosphate binding|GO:0005488,binding|GO:0003676,nucleic acid binding|GO:0003677,DNA binding|GO:0003678,DNA helicase activity|GO:0043167,ion binding|GO:1901363,heterocyclic compound binding|GO:0001883,purine nucleoside binding|GO:0001882,nucleoside binding|GO:0043168,anion binding|GO:0042623,A…	ath03420,Nucleotide excision repair|ath03022,Basal transcription factors	http://www.uniprot.org/uniprot/Q38861	FALSE
Gh_D06G1690	0	0	1.97701	0.983317				Gh_D06G1690						FALSE
Gh_D07G1463	AT2G45400	NAD(P)-binding Rossmann-fold superfamily protein	1.97246	0.979994	46.41	5e-87	P51102	DFRA	GO:0009314,response to radiation|GO:0009411,response to UV|GO:0009416,response to light stimulus|GO:0044699,single-organism process|GO:0009718,anthocyanin-containing compound biosynthetic process|GO:0044710,single-organism metabolic process|GO:0044711,single-organism biosynthetic process|GO:0042440,pigment metabolic process|GO:0046283,anthocyanin-containing compound metabolic process|GO:0010033,r…	GO:0005783,endoplasmic reticulum|GO:0005789,endoplasmic reticulum membrane|GO:0042175,nuclear outer membrane-endoplasmic reticulum membrane network|GO:0043229,intracellular organelle|GO:0042406,extrinsic component of endoplasmic reticulum membrane|GO:0043227,membrane-bounded organelle|GO:0043226,organelle|GO:0005737,cytoplasm|GO:0031090,organelle membrane|GO:0016020,membrane|GO:0044432,endoplasmi…	GO:0050662,coenzyme binding|GO:0016614,oxidoreductase activity, acting on CH-OH group of donors|GO:0016616,oxidoreductase activity, acting on the CH-OH group of donors, NAD or NADP as acceptor|GO:0003824,catalytic activity|GO:0045552,dihydrokaempferol 4-reductase activity|GO:0048037,cofactor binding|GO:0005488,binding|GO:0005515,protein binding|GO:0016491,oxidoreductase activity	ath01110,Biosynthesis of secondary metabolites|ath00941,Flavonoid biosynthesis|ath01100,Metabolic pathways	http://www.uniprot.org/uniprot/P51102	FALSE
Gh_D11G1548	0	0	1.96825	0.976912				Gh_D11G1548						FALSE
Gh_A08G2271	AT4G31750	HOPW1-1-interacting 2	1.94106	0.956843	92.66	3e-178	Q8RXV3	WIN2	GO:0016311,dephosphorylation|GO:0006470,protein dephosphorylation|GO:0042742,defense response to bacterium|GO:0044267,cellular protein metabolic process|GO:0044260,cellular macromolecule metabolic process|GO:0009617,response to bacterium|GO:0044419,interspecies interaction between organisms|GO:0071704,organic substance metabolic process|GO:0009987,cellular process|GO:0006464,cellular protein modi…	GO:0016020,membrane|GO:0044464,cell part|GO:0005623,cell|GO:0071944,cell periphery|GO:0005886,plasma membrane	GO:0016787,hydrolase activity|GO:0016791,phosphatase activity|GO:0043169,cation binding|GO:0004722,protein serine/threonine phosphatase activity|GO:0004721,phosphoprotein phosphatase activity|GO:0043167,ion binding|GO:0042578,phosphoric ester hydrolase activity|GO:0003824,catalytic activity|GO:0016788,hydrolase activity, acting on ester bonds|GO:0046872,metal ion binding|GO:0005488,binding		http://www.uniprot.org/uniprot/Q8RXV3	FALSE
Gh_A01G1778	AT5G03650	starch branching enzyme 2.2	1.92748	0.946713	79.11	0	Q9LZS3	SBE2.2	GO:0009628,response to abiotic stimulus|GO:0019222,regulation of metabolic process|GO:0044281,small molecule metabolic process|GO:0055082,cellular chemical homeostasis|GO:1901360,organic cyclic compound metabolic process|GO:0044710,single-organism metabolic process|GO:0044711,single-organism biosynthetic process|GO:0009750,response to fructose|GO:0071704,organic substance metabolic process|GO:007…	GO:0005737,cytoplasm|GO:0009536,plastid|GO:0043231,intracellular membrane-bounded organelle|GO:0009532,plastid stroma|GO:0009570,chloroplast stroma|GO:0044464,cell part|GO:0044444,cytoplasmic part|GO:0005623,cell|GO:0005622,intracellular|GO:0044446,intracellular organelle part|GO:0043229,intracellular organelle|GO:0044435,plastid part|GO:0044434,chloroplast part|GO:0044424,intracellular part|GO:0…	GO:0016787,hydrolase activity|GO:0043169,cation binding|GO:0003844,1,4-alpha-glucan branching enzyme activity|GO:0016798,hydrolase activity, acting on glycosyl bonds|GO:0043167,ion binding|GO:0003824,catalytic activity|GO:0016740,transferase activity|GO:0005488,binding|GO:0016757,transferase activity, transferring glycosyl groups|GO:0004553,hydrolase activity, hydrolyzing O-glycosyl compounds|GO:…	ath00500,Starch and sucrose metabolism|ath01100,Metabolic pathways|ath01110,Biosynthesis of secondary metabolites	http://www.uniprot.org/uniprot/Q9LZS3	FALSE
Gh_D08G1273	AT4G23496	SPIRAL1-like5	1.82241	0.865847	58.82	7e-18	Q8LGD1	SP1L5		GO:0005856,cytoskeleton|GO:0043234,protein complex|GO:0015630,microtubule cytoskeleton|GO:0043228,non-membrane-bounded organelle|GO:0043232,intracellular non-membrane-bounded organelle|GO:0044464,cell part|GO:0005623,cell|GO:0005622,intracellular|GO:0044446,intracellular organelle part|GO:0043229,intracellular organelle|GO:0044430,cytoskeletal part|GO:0044424,intracellular part|GO:0032991,macromo…			http://www.uniprot.org/uniprot/Q8LGD1	FALSE
Gh_A01G1254	AT1G70940	Auxin efflux carrier family protein	1.81512	0.860064	77.37	0	Q9S7Z8	PIN3	GO:0022622,root system development|GO:0048589,developmental growth|GO:0048588,developmental cell growth|GO:0048583,regulation of response to stimulus|GO:0048469,cell maturation|GO:0007165,signal transduction|GO:0071840,cellular component organization or biogenesis|GO:0009755,hormone-mediated signaling pathway|GO:0044710,single-organism metabolic process|GO:0044711,single-organism biosynthetic pro…	GO:0005783,endoplasmic reticulum|GO:0043229,intracellular organelle|GO:0071944,cell periphery|GO:0043227,membrane-bounded organelle|GO:0043226,organelle|GO:0031224,intrinsic component of membrane|GO:0005737,cytoplasm|GO:0031982,vesicle|GO:0016021,integral component of membrane|GO:0016020,membrane|GO:0031988,membrane-bounded vesicle|GO:0044459,plasma membrane part|GO:0016328,lateral plasma membran…	GO:0022891,substrate-specific transmembrane transporter activity|GO:0010329,auxin efflux transmembrane transporter activity|GO:0015562,efflux transmembrane transporter activity|GO:0005215,transporter activity|GO:0080161,auxin transmembrane transporter activity|GO:0022857,transmembrane transporter activity|GO:0022892,substrate-specific transporter activity		http://www.uniprot.org/uniprot/Q9S7Z8	FALSE
Gh_A11G0557	AT3G51980	ARM repeat superfamily protein	1.79978	0.847817	61.87	1e-149	Q9SV06	F4F15.90		GO:0005737,cytoplasm|GO:0005783,endoplasmic reticulum|GO:0044464,cell part|GO:0043229,intracellular organelle|GO:0005623,cell|GO:0005622,intracellular|GO:0044444,cytoplasmic part|GO:0012505,endomembrane system|GO:0044424,intracellular part|GO:0043227,membrane-bounded organelle|GO:0043226,organelle|GO:0043231,intracellular membrane-bounded organelle		ath04141,Protein processing in endoplasmic reticulum	http://www.uniprot.org/uniprot/Q9SV06	FALSE
Gh_D09G0181	AT3G28860	ATP binding cassette subfamily B19	1.75963	0.815272	90.53	0	Q9LJX0	ABCB19	GO:0022622,root system development|GO:0048466,androecium development|GO:0048467,gynoecium development|GO:0048589,developmental growth|GO:0048588,developmental cell growth|GO:0048583,regulation of response to stimulus|GO:0048469,cell maturation|GO:0010048,vernalization response|GO:0007165,signal transduction|GO:0071840,cellular component organization or biogenesis|GO:0009755,hormone-mediated signa…	GO:0016021,integral component of membrane|GO:0016020,membrane|GO:0044464,cell part|GO:0005623,cell|GO:0071944,cell periphery|GO:0005886,plasma membrane|GO:0044425,membrane part|GO:0031224,intrinsic component of membrane	GO:0035639,purine ribonucleoside triphosphate binding|GO:0005488,binding|GO:0016887,ATPase activity|GO:0043167,ion binding|GO:1901363,heterocyclic compound binding|GO:0001883,purine nucleoside binding|GO:0001882,nucleoside binding|GO:0043168,anion binding|GO:0042626,ATPase activity, coupled to transmembrane movement of substances|GO:0016820,hydrolase activity, acting on acid anhydrides, catalyzin…	ath02010,ABC transporters	http://www.uniprot.org/uniprot/Q9LJX0	FALSE
Gh_D05G1374	AT5G57330	Galactose mutarotase-like superfamily protein	1.69625	0.762348	67.85	2e-170	Q9LVC5	At5g57330	GO:0019758,glycosinolate biosynthetic process|GO:0019757,glycosinolate metabolic process|GO:0044249,cellular biosynthetic process|GO:0044281,small molecule metabolic process|GO:0044699,single-organism process|GO:0009719,response to endogenous stimulus|GO:1901576,organic substance biosynthetic process|GO:0044710,single-organism metabolic process|GO:0044711,single-organism biosynthetic process|GO:0…	GO:0005737,cytoplasm|GO:0005829,cytosol|GO:0044464,cell part|GO:0005623,cell|GO:0005622,intracellular|GO:0044444,cytoplasmic part|GO:0044424,intracellular part	GO:0005488,binding|GO:0003824,catalytic activity|GO:0016853,isomerase activity|GO:0030246,carbohydrate binding	ath01110,Biosynthesis of secondary metabolites|ath00010,Glycolysis / Gluconeogenesis|ath01100,Metabolic pathways	http://www.uniprot.org/uniprot/Q9LVC5	FALSE
Gh_A07G2092	AT3G27200	Cupredoxin superfamily protein	1.67361	0.74296	72.64	6e-52	Q8VY59	At3g27200	GO:0044036,cell wall macromolecule metabolic process|GO:0034645,cellular macromolecule biosynthetic process|GO:0070592,cell wall polysaccharide biosynthetic process|GO:0033692,cellular polysaccharide biosynthetic process|GO:0071840,cellular component organization or biogenesis|GO:0044038,cell wall macromolecule biosynthetic process|GO:1901576,organic substance biosynthetic process|GO:0044710,sing…	GO:0044425,membrane part|GO:0016020,membrane|GO:0031224,intrinsic component of membrane|GO:0031225,anchored component of membrane	GO:0009055,electron carrier activity		http://www.uniprot.org/uniprot/Q8VY59	FALSE
Gh_A11G1648	AT4G36220	ferulic acid 5-hydroxylase 1	1.65996	0.731148	76.96	0	Q42600	CYP84A1	GO:0009314,response to radiation|GO:0044249,cellular biosynthetic process|GO:0009411,response to UV|GO:0009416,response to light stimulus|GO:1901362,organic cyclic compound biosynthetic process|GO:0009699,phenylpropanoid biosynthetic process|GO:1901360,organic cyclic compound metabolic process|GO:1901576,organic substance biosynthetic process|GO:0044710,single-organism metabolic process|GO:004471…	GO:0005737,cytoplasm|GO:0005783,endoplasmic reticulum|GO:0016021,integral component of membrane|GO:0016020,membrane|GO:0044464,cell part|GO:0044444,cytoplasmic part|GO:0005623,cell|GO:0005622,intracellular|GO:0043229,intracellular organelle|GO:0012505,endomembrane system|GO:0044424,intracellular part|GO:0044425,membrane part|GO:0043227,membrane-bounded organelle|GO:0043226,organelle|GO:0031224,in…	GO:0043169,cation binding|GO:0004497,monooxygenase activity|GO:0046914,transition metal ion binding|GO:0020037,heme binding|GO:0016709,oxidoreductase activity, acting on paired donors, with incorporation or reduction of molecular oxygen, NAD(P)H as one donor, and incorporation of one atom of oxygen|GO:0097159,organic cyclic compound binding|GO:0046906,tetrapyrrole binding|GO:0016705,oxidoreductas…	ath00940,Phenylpropanoid biosynthesis|ath01100,Metabolic pathways|ath01110,Biosynthesis of secondary metabolites	http://www.uniprot.org/uniprot/Q42600	FALSE
Gh_A05G1005	AT5G48930	hydroxycinnamoyl-CoA shikimate/quinate hydroxycinnamoyl transferase	1.64255	0.715939	84.3	0	Q9FI78	HST	GO:0008104,protein localization|GO:0080090,regulation of primary metabolic process|GO:0019222,regulation of metabolic process|GO:0048583,regulation of response to stimulus|GO:0061024,membrane organization|GO:0009698,phenylpropanoid metabolic process|GO:0009699,phenylpropanoid biosynthetic process|GO:1901360,organic cyclic compound metabolic process|GO:0044710,single-organism metabolic process|GO:…	GO:0005737,cytoplasm|GO:0005829,cytosol|GO:0016020,membrane|GO:0044464,cell part|GO:0005623,cell|GO:0005622,intracellular|GO:0044444,cytoplasmic part|GO:0044424,intracellular part	GO:0008374,O-acyltransferase activity|GO:0003824,catalytic activity|GO:0050734,hydroxycinnamoyltransferase activity|GO:0050737,O-hydroxycinnamoyltransferase activity|GO:0047172,shikimate O-hydroxycinnamoyltransferase activity|GO:0016740,transferase activity|GO:0016746,transferase activity, transferring acyl groups|GO:0016747,transferase activity, transferring acyl groups other than amino-acyl gro…	ath01110,Biosynthesis of secondary metabolites|ath00940,Phenylpropanoid biosynthesis|ath00941,Flavonoid biosynthesis|ath01100,Metabolic pathways|ath00945,Stilbenoid, diarylheptanoid and gingerol biosynthesis	http://www.uniprot.org/uniprot/Q9FI78	FALSE
Gh_D05G0842	AT5G22580	Stress responsive A/B Barrel Domain	1.63617	0.710326	68.63	2e-38	Q9FK81	At5g22580		GO:0005737,cytoplasm|GO:0009536,plastid|GO:0043231,intracellular membrane-bounded organelle|GO:0044464,cell part|GO:0044444,cytoplasmic part|GO:0005623,cell|GO:0005622,intracellular|GO:0043229,intracellular organelle|GO:0044424,intracellular part|GO:0043227,membrane-bounded organelle|GO:0043226,organelle|GO:0009507,chloroplast	GO:0043169,cation binding|GO:0046872,metal ion binding|GO:0005488,binding|GO:0043167,ion binding		http://www.uniprot.org/uniprot/Q9FK81	FALSE
Gh_A13G1503	AT3G05090	Transducin/WD40 repeat-like superfamily protein	1.63212	0.706745	71.69	0	Q93ZS6	LRS1	GO:0022622,root system development|GO:0034440,lipid oxidation|GO:0008104,protein localization|GO:0044281,small molecule metabolic process|GO:0044282,small molecule catabolic process|GO:0071840,cellular component organization or biogenesis|GO:0044712,single-organism catabolic process|GO:0044710,single-organism metabolic process|GO:0070727,cellular macromolecule localization|GO:0048513,organ develo…	GO:0043234,protein complex|GO:0032991,macromolecular complex|GO:1902494,catalytic complex|GO:0080008,Cul4-RING E3 ubiquitin ligase complex|GO:0044464,cell part|GO:0000151,ubiquitin ligase complex|GO:0005623,cell|GO:0005622,intracellular|GO:1990234,transferase complex|GO:0044424,intracellular part|GO:0031461,cullin-RING ubiquitin ligase complex			http://www.uniprot.org/uniprot/Q93ZS6	FALSE
Gh_D04G0153	AT4G39490	cytochrome P450, family 96, subfamily A, polypeptide 10	1.6265	0.70177	38.27	4e-116	F4JW26	CYP96A10	GO:0008152,metabolic process|GO:0044710,single-organism metabolic process|GO:0044699,single-organism process|GO:0055114,oxidation-reduction process		GO:0043169,cation binding|GO:0004497,monooxygenase activity|GO:0046914,transition metal ion binding|GO:0020037,heme binding|GO:0046906,tetrapyrrole binding|GO:0097159,organic cyclic compound binding|GO:0016705,oxidoreductase activity, acting on paired donors, with incorporation or reduction of molecular oxygen|GO:0043167,ion binding|GO:0003824,catalytic activity|GO:0005488,binding|GO:0005506,iron…		http://www.uniprot.org/uniprot/F4JW26	FALSE
Gh_A03G0002	0	0	1.62376	0.699343			Q7Y218	At5g46730					http://www.uniprot.org/uniprot/Q7Y218	FALSE
Gh_A04G1477	AT2G21110	Disease resistance-responsive (dirigent-like protein) family protein	1.6206	0.696525	52.38	6e-59	Q9SKQ2	DIR4		GO:0048046,apoplast|GO:0005576,extracellular region			http://www.uniprot.org/uniprot/Q9SKQ2	FALSE
[truncated: 43 more rows]

## Sheet: Table_S4
Suppl. Table S4 KEGG pathway enrichment of DAPs under ABA treatment.
Pathway Name	Pathway ID	Pvalue	Pvalue_adjusted	Genes	Count	Pop Hit	List_Total	Background Genes	URL
[truncated: 76 more rows]

## Sheet: Table_S5
Suppl. Table S5 KEGG pathway enrichment of DAPs under ABAI treatment.
Pathway Name	Pathway ID	Pvalue	Pvalue_adjusted	Genes	Count	Pop Hit	List_Total	Background Genes	URL
[truncated: 34 more rows]

## Sheet: Table_S6
Suppl. Table S6 The phenylpropanoid biosynthesis and Auxin-related DAPs
[truncated: 26 more rows]

## Sheet: Table_S7
Suppl. Table S7 The pair-wise data of DAPs changed in ABA and ABAI groups.
[truncated: 409 more rows]
